# Supplementary material for: Tracing chemical depletion in evolved binaries hosting second-generation transition discs
Source: Mon Not R Astron Soc. 2025 Mar 3;538(3):1339–66. doi: 10.1093/mnras/staf375 (PMC11912823; doi:10.1093/mnras/staf375)
Supplement: staf375_Supplemental_File [file staf375_supplemental_file.zip]

Archive with 3 entries (3 files):
- TableB1.txt
- TableC1.txt
- TableD1.txt
