# Supplementary material for: Tracing chemical depletion in evolved binaries hosting second-generation transition discs
Source: Mon Not R Astron Soc. 2025 Mar 3;538(3):1339–66. doi: 10.1093/mnras/staf375 (PMC11912823; doi:10.1093/mnras/staf375)
Supplement: staf375_Supplemental_File [file staf375_supplemental_file.zip › TableB1.txt]

~	~	GENEVA.U (GCPD)	STROMGREN.U (II/215/catalog)	STROMGREN.U (GCPD)	JOHNSON.U (GCPD)	JOHNSON.U (J/A+A/380/609/table3)	JOHNSON.U (II/237/colors)	JOHNSON.U (II/168/ubvmeans)	JOHNSON.U (J/AJ/128/1606/lmcps)	JOHNSON.U (II/236/lmc)	GENEVA.B1 (GCPD)	STROMGREN.V (II/215/catalog)	STROMGREN.V (GCPD)	GENEVA.B (GCPD)	TYCHO2.BT (I/259/tyc2)	TYCHO2.BT (I/239/hip_main)	JOHNSON.B (J/MNRAS/463/4210/ucac4rpm)	JOHNSON.B (I/280B/ascc)	JOHNSON.B (I/305/out)	JOHNSON.B (V/137C/XHIP)	JOHNSON.B (II/336/apass9)	JOHNSON.B (GCPD)	JOHNSON.B (I/320/spm4)	JOHNSON.B (J/A+A/380/609/table3)	JOHNSON.B (II/237/colors)	JOHNSON.B (J/MNRAS/463/4210)	JOHNSON.B (II/168/ubvmeans)	JOHNSON.B (II/236/lmc)	JOHNSON.B (J/AJ/128/1606/lmcps)	GENEVA.B2 (GCPD)	STROMGREN.B (II/215/catalog)	STROMGREN.B (GCPD)	HIPPARCOS.HP (I/239/hip_main)	TYCHO2.VT (I/259/tyc2)	TYCHO2.VT (I/239/hip_main)	TYCHO2.VT (I/275/ac2002)	GENEVA.V1 (GCPD)	STROMGREN.Y (GCPD)	STROMGREN.Y (II/215/catalog)	GENEVA.V (GCPD)	JOHNSON.V (GCPD)	JOHNSON.V (I/280B/ascc)	JOHNSON.V (II/336/apass9)	JOHNSON.V (II/237/colors)	JOHNSON.V (I/320/spm4)	JOHNSON.V (V/137C/XHIP)	JOHNSON.V (J/MNRAS/463/4210/ucac4rpm)	JOHNSON.V (J/A+A/380/609/table3)	JOHNSON.V (II/271A/patch2)
ID	Name	mag	mag	mag	mag	mag	mag	mag	mag	mag	mag	mag	mag	mag	mag	mag	mag	mag	mag	mag	mag	mag	mag	mag	mag	mag	mag	mag	mag	mag	mag	mag	mag	mag	mag	mag	mag	mag	mag	mag	mag	mag	mag	mag	mag	mag	mag	mag	mag
~	~	0.342	0.346	0.346	0.364	0.364	0.364	0.364	0.364	0.364	0.4	0.411	0.411	0.419	0.42	0.42	0.443	0.443	0.443	0.443	0.443	0.443	0.443	0.443	0.443	0.443	0.443	0.443	0.443	0.448	0.467	0.467	0.519	0.531	0.531	0.531	0.539	0.548	0.548	0.548	0.549	0.549	0.549	0.549	0.549	0.549	0.549	0.549	0.549
1	CT Ori	-	-	-	11.69+/-99.999	-	-	11.69+/-99.999	-	-	-	-	-	-	11.558+/-0.076	-	11.479+/-99.999	11.343+/-0.075	11.56+/-0.08	-	11.479+/-0.437	11.24+/-99.999	-	-	-	-	11.24+/-99.999	-	-	-	-	-	-	10.608+/-0.053	-	10.608+/-99.999	-	-	-	-	10.31+/-99.999	10.493+/-0.068	10.505+/-0.235	-	-	-	10.566+/-99.999	-	10.431+/-0.217
2	ST Pup	-	-	-	10.632+/-99.999	-	-	-	-	-	-	-	-	-	10.6+/-0.036	10.614+/-0.043	10.495+/-99.999	10.493+/-0.037	10.6+/-0.04	10.24+/-99.999	10.851+/-0.467	10.332+/-99.999	10.24+/-99.999	-	-	-	-	-	-	-	-	-	10.0265+/-0.0649	9.959+/-0.028	9.987+/-0.038	9.959+/-99.999	-	9.48+/-99.999	9.48+/-99.999	-	9.749+/-99.999	9.901+/-0.03	10.344+/-0.074	9.28+/-99.999	9.92+/-99.999	9.92+/-99.999	9.901+/-99.999	-	-
3	RU Cen	-	12.105+/-99.999	-	-	9.812+/-99.999	-	-	-	-	-	10.426+/-99.999	-	-	-	-	-	9.803+/-0.017	-	9.82+/-99.999	10.265+/-0.001	-	-	9.397+/-99.999	-	-	-	-	-	-	9.581+/-99.999	-	-	-	-	-	-	-	9.002+/-99.999	-	-	9.032+/-0.014	-	8.7+/-99.999	-	9.03+/-99.999	-	8.632+/-99.999	-
4	AC Her	9.419+/-0.116417	-	11.203+/-99.999	8+/-99.999	-	8+/-99.999	-	-	-	8.536+/-0.116417	-	9.452+/-99.999	7.45+/-0.0898721	8.48+/-0.015	8.433+/-0.035	8.356+/-99.999	8.317+/-0.017	8.48+/-0.01	8.297+/-99.999	-	7.66+/-99.999	-	-	7.79+/-99.999	-	-	-	-	8.755+/-0.116417	-	8.484+/-99.999	7.6829+/-0.041	7.719+/-0.011	7.697+/-0.029	7.719+/-99.999	8.221+/-0.116417	7.836+/-99.999	-	7.456+/-0.051	7.03+/-99.999	7.631+/-0.013	-	7.01+/-99.999	-	7.57+/-99.999	7.651+/-99.999	-	7.744+/-0.352
5	AD Aql	-	-	-	-	-	-	-	-	-	-	-	-	-	12.075+/-0.158	-	12.008+/-99.999	12.022+/-0.158	12.07+/-0.16	-	12.064+/-0.155	-	-	-	-	-	-	-	-	-	-	-	-	11.668+/-0.179	-	11.668+/-99.999	-	-	-	-	-	11.621+/-0.179	11.334+/-0.081	-	-	-	11.631+/-99.999	-	-
6	EP Lyr	-	-	-	-	-	-	10.92+/-99.999	-	-	-	-	-	-	11.374+/-0.055	-	11.253+/-99.999	11.168+/-0.057	11.37+/-0.05	-	10.781+/-0.009	-	-	-	-	-	10.69+/-99.999	-	-	-	-	-	-	10.635+/-0.042	-	10.635+/-99.999	-	-	-	-	-	10.489+/-0.043	10.312+/-0.032	9.96+/-99.999	-	-	10.568+/-99.999	-	10.334+/-0.314
7	DY Ori	-	-	-	-	-	-	14.23+/-99.999	-	-	-	-	-	-	-	-	12.956+/-99.999	-	12.58+/-0.43	-	13.217+/-0.293	-	-	-	-	-	13.11+/-99.999	-	-	-	-	-	-	-	-	-	-	-	-	-	-	-	11.74+/-0.219	-	-	-	11.503+/-99.999	-	11.639+/-0.243
8	AF Crt	-	-	-	-	-	-	-	-	-	-	-	-	-	-	-	-	11.736+/-0.09	11.84+/-0.09	-	-	-	-	-	-	-	-	-	-	-	-	-	-	-	-	11.231+/-99.999	-	-	-	-	-	11.164+/-0.089	-	-	-	-	-	-	-
9	GZ Nor	-	-	-	-	-	-	-	-	-	-	-	-	-	-	-	-	-	-	-	14.34+/-0.02	-	-	-	-	14.08+/-0.02	-	-	-	-	-	-	-	-	-	-	-	-	-	-	-	-	13.22+/-0.02	-	-	-	-	-	-
10	V1504 Sco	-	-	-	-	-	-	-	-	-	-	-	-	-	-	-	12.001+/-99.999	12.012+/-0.15	12.08+/-0.15	-	-	-	11.96+/-99.999	-	-	-	-	-	-	-	-	-	-	-	-	-	-	-	-	-	-	11.562+/-0.15	-	-	12.13+/-99.999	-	11.572+/-99.999	-	-
11	LMC V0770	-	-	-	-	-	-	-	15.655+/-0.049	16.57+/-0.0781025	-	-	-	-	-	-	-	-	-	-	15.699+/-0.3	-	-	-	-	-	-	15.87+/-0.05	15.609+/-0.027	-	-	-	-	-	-	-	-	-	-	-	-	-	15.319+/-0.253	-	-	-	-	-	-
12	LMC V3156	-	-	-	-	-	-	-	14.745+/-0.129	15.27+/-0.03	-	-	-	-	-	-	-	-	-	-	15.141+/-0.047	-	-	-	-	-	-	14.88+/-0.0223607	14.781+/-0.026	-	-	-	-	-	-	-	-	-	-	-	-	-	14.502+/-0.041	-	-	-	-	-	-
[truncated: 71 more columns]
