# Supplementary material for: Tracing chemical depletion in evolved binaries hosting second-generation transition discs
Source: Mon Not R Astron Soc. 2025 Mar 3;538(3):1339–66. doi: 10.1093/mnras/staf375 (PMC11912823; doi:10.1093/mnras/staf375)
Supplement: staf375_Supplemental_File [file staf375_supplemental_file.zip › TableC1.txt]

Visit	MJD	Phase	RV	eRV	SNR
CT Ori (127 visits)
00273152	55221.91376	0.00	62.60	0.63	26.38
00314017	55500.22492	0.40	60.29	0.64	24.22
00314465	55507.12069	0.61	53.92	0.97	27.18
00325348	55553.04197	0.99	60.79	0.55	23.79
00327525	55576.97777	0.72	51.61	1.18	22.50
00327931	55580.93659	0.84	50.76	0.63	21.69
00335198	55620.00224	0.02	62.89	0.62	25.65
00336327	55637.95195	0.56	59.79	0.98	31.72
00341819	55650.91298	0.95	54.56	0.48	16.30
00374744	55834.20691	0.48	64.76	0.62	24.95
00375583	55841.18418	0.69	61.31	0.68	26.75
00375908	55843.22043	0.75	60.22	0.68	35.51
00377986	55859.21906	0.24	62.32	0.36	19.81
00378060	55860.19483	0.27	63.68	0.39	19.84
00378138	55861.15971	0.30	64.59	0.45	19.99
00384246	55870.22744	0.57	62.39	0.88	20.75
00385130	55884.17314	0.99	65.01	1.13	26.51
00385249	55886.19500	0.05	64.62	1.34	26.85
00391699	55938.00028	0.61	62.98	0.87	23.38
00391930	55940.08064	0.68	62.30	0.81	22.52
00392178	55942.94657	0.76	61.11	0.92	32.36
00392950	55952.03010	0.04	62.19	0.77	31.95
00393239	55955.05461	0.13	62.63	0.80	30.08
00393494	55957.94532	0.22	62.75	0.78	34.17
00393750	55960.92068	0.31	63.81	0.76	19.14
00393941	55963.88133	0.40	-20.13	0.30	15.83
00394235	55967.98116	0.52	66.43	0.78	25.55
00394459	55975.99409	0.76	60.85	0.80	21.19
00394645	55979.90410	0.88	57.69	0.70	28.10
00395799	55993.84949	0.30	62.05	0.36	20.66
00396248	55998.95629	0.45	68.40	0.49	19.30
00396647	56004.90935	0.63	67.07	0.95	18.12
00397362	56011.87155	0.84	61.63	0.99	22.14
00399536	56014.87346	0.94	59.57	0.95	31.78
00401503	56030.86291	0.42	65.94	0.54	26.42
00401507	56030.91562	0.42	65.85	0.55	26.97
00401654	56031.86881	0.45	66.48	0.56	25.80
00404288	56035.86078	0.57	66.22	0.60	22.20
00418994	56174.21782	0.74	62.04	0.49	29.47
00419155	56176.17985	0.80	61.92	0.50	28.29
00419610	56181.21518	0.96	58.88	0.74	29.91
00420197	56186.17994	0.11	53.22	0.99	29.57
00421164	56195.18787	0.38	58.98	0.38	25.44
00422928	56202.25746	0.59	66.76	0.45	16.51
00427958	56213.14684	0.92	61.76	0.94	36.47
00428279	56216.13384	0.01	60.70	0.83	9.94
00435904	56245.26106	0.89	59.91	0.86	36.68
00437400	56254.14139	0.16	47.12	0.96	31.27
00438312	56259.21163	0.31	51.53	0.60	25.24
00446235	56305.95720	0.72	62.67	0.61	25.66
00446735	56308.96492	0.81	61.85	0.70	27.51
00448298	56316.98938	0.05	54.05	1.42	30.44
00448522	56320.05284	0.15	48.70	1.39	25.97
00448986	56322.05668	0.21	46.12	1.17	24.91
00451524	56330.91980	0.47	56.51	0.47	20.79
00451909	56333.89995	0.56	62.45	0.38	22.22
00453178	56344.99157	0.90	65.08	0.62	18.04
00456249	56375.93210	0.83	61.21	0.81	24.01
00456748	56380.87471	0.98	58.40	1.12	25.31
00456969	56382.87003	0.04	56.16	1.27	26.40
00457621	56387.86403	0.19	45.15	1.01	22.88
00459990	56399.86732	0.56	60.87	0.38	23.00
00494748	56560.14732	0.39	60.82	0.52	28.72
00505812	56603.06292	0.69	64.70	0.44	19.00
00507627	56617.06998	0.11	61.28	0.87	21.53
00508468	56623.13625	0.30	57.97	0.90	27.39
00510776	56662.00497	0.47	55.46	0.48	21.79
00532979	56700.04085	0.62	64.58	0.72	28.97
00541875	56719.98874	0.22	57.59	0.73	25.46
00584773	56902.22869	0.72	64.14	0.54	24.15
00596186	56932.20458	0.62	61.25	0.38	23.07
00597116	56938.19986	0.81	68.06	0.63	21.85
00597803	56943.23587	0.96	65.18	0.84	20.57
00608142	56965.24269	0.62	62.96	0.50	22.72
00612370	57001.01742	0.70	6.99	0.28	6.21
00613221	57007.95775	0.91	68.28	0.61	19.18
00620191	57055.06657	0.33	55.39	0.68	23.53
00625262	57080.01854	0.09	66.24	0.86	22.02
00630848	57098.89416	0.66	63.70	0.54	28.11
00632277	57113.90143	0.11	61.89	0.68	22.49
00662589	57279.24846	0.10	63.22	0.64	22.34
00665177	57282.21138	0.19	60.67	1.20	24.88
00670369	57300.20103	0.73	62.05	0.49	14.87
00682994	57350.06130	0.24	53.51	1.28	20.12
00695152	57394.96960	0.59	55.67	0.44	23.21
00697390	57411.94814	0.10	62.26	0.70	19.33
00699354	57427.99472	0.59	62.35	0.59	21.60
00699812	57432.00820	0.71	62.91	0.57	26.12
00700897	57444.99066	0.10	59.57	0.92	25.88
00700898	57445.00281	0.10	59.34	0.86	26.64
00702896	57456.89065	0.46	48.84	0.77	17.99
00706419	57476.93602	0.07	66.40	0.72	17.64
00766167	57780.93285	0.24	58.97	0.73	27.69
00769652	57813.92887	0.24	58.92	1.08	36.66
00775901	57855.85438	0.50	57.92	0.43	21.32
00844101	58015.19753	0.31	59.73	0.81	22.86
00855162	58058.19874	0.61	56.89	0.37	24.20
00868568	58188.99861	0.56	47.10	0.86	25.44
00869516	58195.93981	0.77	59.64	0.40	24.27
00873252	58223.85630	0.61	62.24	0.62	32.53
00894172	58369.23592	0.00	63.81	0.45	29.70
00904949	58462.11103	0.80	58.02	0.40	24.58
00906497	58487.03442	0.56	59.30	0.59	33.11
00907093	58491.96259	0.70	59.48	0.48	26.03
00908737	58507.04858	0.16	65.63	0.63	26.58
00911410	58528.01688	0.79	55.68	0.44	23.55
00912056	58534.95946	0.00	66.51	0.39	17.32
00914678	58554.83817	0.60	59.29	0.75	32.56
00915384	58560.88123	0.78	64.65	0.60	29.70
00918654	58597.88404	0.90	62.74	0.41	21.01
00943492	58791.20868	0.74	54.70	0.52	23.14
00953595	58853.03557	0.60	58.93	0.65	28.86
00954442	58860.09741	0.82	54.77	0.53	26.50
00955697	58875.08144	0.27	69.81	0.69	19.73
00957000	58886.07333	0.60	60.85	1.11	21.11
00957482	58889.96013	0.72	58.88	0.98	29.95
00959436	58907.02545	0.23	66.60	0.59	24.08
00959796	58909.99110	0.32	65.07	0.60	24.47
00986923	59243.09043	0.38	64.39	0.50	18.01
00997577	59302.88890	0.18	59.48	0.70	18.91
00999685	59324.89632	0.85	56.07	2.18	17.47
01014714	59464.24817	0.05	54.58	0.84	17.32
01021285	59584.95118	0.70	70.08	0.61	21.71
01022095	59593.10811	0.94	59.78	0.71	18.20
01030972	59650.91158	0.69	67.54	0.71	19.53
01053361	59879.22023	0.58	61.48	0.37	17.35
01062220	59976.94403	0.53	61.39	0.71	20.03
ST Pup (1 visit)
00000000	51085.28219	0.00	23.03	0.38	38.96
RU Cen (1 visit)
00000000	51627.11881	0.00	-0.40	0.28	66.07
AC Her (76 visits)
00630733	57098.26247	0.00	-28.87	0.35	29.32
00632859	57118.23267	0.53	-41.05	0.96	32.21
00636934	57136.13039	0.00	-37.56	0.30	20.17
00639355	57151.07485	0.40	-32.81	0.57	25.87
00640949	57162.04881	0.69	-39.76	0.55	22.51
00645187	57189.07018	0.41	-28.98	0.87	45.09
00645467	57191.05389	0.46	-32.85	0.65	51.53
00646883	57200.93254	0.72	-42.40	0.40	28.61
00648360	57211.94542	0.01	-27.34	0.29	20.58
00649524	57220.88932	0.25	-11.73	0.21	19.61
00650871	57230.93984	0.51	3.48	1.07	45.91
00652214	57240.92415	0.78	-39.14	0.31	26.18
00652346	57241.92897	0.81	-37.57	0.29	25.31
00653296	57250.93784	0.04	-18.52	0.25	24.26
00669770	57295.88580	0.24	-13.26	0.31	18.42
00709324	57501.23923	0.68	-38.01	0.37	26.30
00717076	57549.95529	0.97	-16.31	0.63	35.89
00767730	57792.26458	0.38	-35.12	1.41	50.45
00768675	57803.28895	0.68	-54.04	0.40	28.00
00769234	57808.22005	0.81	-50.57	0.24	20.48
00771720	57836.15198	0.55	-29.91	1.26	24.34
00775742	57855.17373	0.05	-29.73	0.39	24.80
00776664	57860.20039	0.18	-28.00	0.40	26.90
00780106	57876.18070	0.61	-54.18	0.57	37.45
00781400	57880.21052	0.71	0.00	0.00	-
00787289	57912.09665	0.56	-50.78	1.75	42.24
00819760	57934.98691	0.17	-27.57	0.39	27.87
00826246	57951.00995	0.59	-59.64	0.51	27.49
00833676	57972.97009	0.17	-33.33	0.21	15.45
00843361	58011.90903	0.20	-36.69	0.78	30.77
00871815	58213.18917	0.54	-41.60	0.85	30.83
00878343	58255.01177	0.64	-47.32	0.25	23.99
00880040	58267.99872	0.99	-24.57	0.24	17.57
00882925	58281.16453	0.34	2.52	0.72	39.48
00882926	58281.17031	0.34	4.11	0.69	42.00
00886921	58308.11594	0.05	-15.50	0.44	25.19
00888310	58318.01902	0.31	-6.26	1.08	62.58
00890410	58334.02032	0.74	-43.60	0.22	16.79
00892306	58351.90609	0.21	-22.42	0.75	14.82
00892937	58357.89883	0.37	-25.59	1.60	23.72
00897108	58395.92122	0.38	-38.53	0.58	34.10
00904687	58455.79326	0.96	-12.45	0.34	24.49
00909855	58516.29786	0.57	-32.73	0.43	32.78
00911316	58527.19054	0.85	-17.64	0.37	30.66
00912292	58537.25535	0.12	-13.46	0.94	32.46
00914821	58556.14318	0.62	-35.06	0.26	20.43
00916012	58566.16393	0.89	-16.42	0.27	20.09
00918369	58595.09669	0.65	-16.07	0.38	24.54
00919728	58604.04387	0.89	-12.76	0.51	20.52
00922102	58625.99960	0.47	-36.32	0.26	21.63
00922820	58632.97250	0.66	-30.05	0.18	17.48
00927758	58667.02521	0.56	-20.33	0.47	27.97
00928600	58674.97918	0.77	-13.44	0.49	27.29
00929877	58687.06072	0.09	-15.45	1.12	30.99
00932776	58715.91684	0.85	-16.25	0.20	16.30
00957035	58886.27248	0.37	-31.75	0.92	30.31
00958393	58897.28683	0.66	-27.59	0.33	26.18
00959461	58907.21086	0.92	-15.33	0.32	24.53
00960905	58921.22189	0.29	-40.76	0.72	26.39
00960906	58921.22421	0.29	-40.94	0.72	37.08
00966927	59026.94689	0.09	-21.13	0.27	15.70
00972312	59074.95423	0.36	-48.41	0.45	27.97
00974239	59096.90571	0.95	-31.95	0.37	18.27
00988259	59256.27843	0.17	-22.89	0.44	16.39
00995132	59276.19946	0.70	-36.86	0.48	26.14
00996405	59290.16013	0.07	-31.48	0.96	40.87
00997081	59296.15652	0.22	-40.76	1.09	35.69
00997614	59303.22974	0.41	-51.79	0.43	26.48
01031474	59659.18401	0.84	-17.39	0.26	22.79
01032866	59676.08437	0.29	-27.60	0.97	31.91
01033531	59682.09909	0.45	-35.75	0.47	29.42
01040193	59743.00501	0.06	-13.69	0.46	21.67
01040194	59743.00745	0.06	-13.74	0.47	24.47
01046245	59803.87649	0.68	-17.18	0.29	24.99
01046248	59803.89522	0.68	-17.15	0.30	28.78
01064584	60010.17270	0.14	5.07	1.03	22.45
AD Aql (31 visits)
00558856	56787.22273	0.00	22.79	1.45	24.33
00562763	56817.11561	0.91	61.95	2.88	25.90
00564089	56821.07658	0.03	11.00	0.85	19.92
00574253	56839.97430	0.60	58.86	1.19	15.49
00577852	56870.94103	0.55	54.36	0.96	34.19
00578992	56879.93999	0.82	64.40	1.57	22.82
00584527	56899.90012	0.43	52.06	1.51	25.26
00596803	56935.83862	0.52	56.56	1.32	30.58
00639357	57151.08681	0.07	24.57	1.15	27.42
00641908	57169.14079	0.62	52.35	1.03	17.30
00646078	57195.06374	0.40	40.70	0.96	24.27
00647812	57208.00577	0.80	54.68	5.09	20.99
00650469	57227.94508	0.40	37.34	1.30	24.05
00661582	57275.90981	0.86	42.94	2.28	9.98
00706924	57482.19576	0.14	28.36	1.16	17.41
00707755	57489.20002	0.35	41.88	1.14	19.24
00710810	57512.19261	0.05	24.58	1.94	20.13
00777067	57863.16443	0.72	61.66	1.50	14.27
00787561	57914.01896	0.27	38.02	1.11	20.55
00806004	57924.07017	0.58	54.83	0.93	18.60
00843615	58012.87698	0.28	36.26	1.31	17.52
00868883	58191.24388	0.70	58.07	0.81	22.62
00883143	58283.14585	0.50	48.19	1.15	25.63
00887767	58314.01668	0.44	46.36	1.23	31.27
00892114	58349.89660	0.53	56.44	1.21	28.50
00912549	58539.25116	0.29	54.60	1.76	23.67
00943161	58787.82032	0.85	50.87	0.70	3.48
00997311	59298.22107	0.37	28.77	1.26	7.19
00997615	59303.23290	0.52	49.25	1.67	15.40
01007865	59405.98626	0.65	35.68	1.32	14.08
01014148	59458.91849	0.26	50.57	1.70	20.52
EP Lyr (102 visits)
00237280	55005.08640	0.82	29.71	1.39	45.11
00237281	55005.10643	0.84	29.37	1.29	46.37
00237282	55005.12561	0.86	29.85	1.27	44.13
00241513	55027.07480	0.31	15.61	0.60	28.02
00242047	55035.08537	0.96	26.02	0.56	22.77
00242203	55037.03131	0.30	30.08	0.52	19.87
00242966	55046.09506	0.22	39.38	0.77	21.97
00243552	55051.98425	0.32	40.88	1.51	23.70
00297256	55429.97392	0.73	-2.66	1.48	25.34
00313989	55499.83511	0.90	12.83	1.08	28.56
00314447	55506.83964	0.34	9.06	1.85	31.72
00341759	55650.22077	0.09	17.51	0.80	26.44
00341869	55651.24868	0.33	18.33	0.92	27.38
00354151	55714.13226	0.09	28.01	1.68	22.91
00360740	55759.03803	0.19	2.83	2.34	39.98
00360947	55762.17396	0.97	1.18	1.14	34.27
00361498	55769.11770	0.34	3.58	0.77	29.64
00362633	55778.05195	0.10	12.26	0.51	24.22
00363455	55783.99927	0.27	23.01	0.46	24.82
00374339	55828.95011	0.42	40.89	0.97	33.62
00375161	55836.95171	0.06	20.78	1.45	23.77
00376020	55843.83048	0.35	12.32	1.51	40.75
00384461	55872.81847	0.28	32.95	0.64	17.06
00396997	56008.24676	0.44	18.48	1.45	26.33
00399557	56015.21088	0.83	15.67	0.59	37.68
00406801	56059.12181	0.74	18.77	1.07	29.75
00410861	56086.99613	0.32	33.49	1.66	45.25
00412471	56106.94465	0.36	20.94	0.54	12.26
00412472	56106.94917	0.36	21.05	0.58	27.65
00412473	56106.96886	0.39	20.83	0.57	28.30
00413152	56115.20895	0.31	36.41	0.50	25.40
00414229	56127.07816	0.61	47.04	1.19	24.51
00414372	56128.13537	0.89	46.74	1.99	24.75
00415333	56135.15099	0.34	23.37	4.02	34.03
00415972	56144.12762	0.16	24.74	0.82	27.46
00416736	56153.02412	0.87	29.92	0.93	29.09
00416937	56155.01381	0.27	32.57	0.94	29.27
00417174	56157.05036	0.72	35.08	0.85	33.68
00418189	56165.06799	0.38	35.29	1.51	25.43
00419145	56175.98659	0.54	18.67	1.16	40.56
00419213	56176.99321	0.75	17.82	1.07	42.23
00420566	56188.97419	0.19	15.77	0.47	31.43
00421327	56195.96079	0.60	23.70	0.54	26.52
00421844	56197.99416	0.05	28.19	0.53	24.85
00474210	56443.16088	0.44	0.67	0.65	26.43
00476886	56468.09277	0.47	6.81	1.10	38.41
00477501	56476.94788	0.14	3.22	0.65	40.07
00478343	56488.08358	0.56	2.33	1.17	31.70
00495503	56566.00156	0.44	13.38	1.04	27.14
00507242	56611.86066	0.69	0.18	0.44	8.66
00508457	56622.83819	0.91	18.33	0.55	18.62
00532894	56699.27468	0.01	9.34	0.47	24.67
00558562	56785.10128	0.41	20.30	0.44	25.48
00559482	56792.18555	0.95	25.35	0.89	25.68
00560172	56795.05153	0.40	25.43	1.73	28.35
00562222	56811.99732	0.82	7.26	1.03	22.82
00562311	56813.02654	0.06	7.41	0.85	37.71
00562759	56817.04625	0.90	8.77	0.64	37.53
00573702	56831.98875	0.90	20.44	1.44	33.74
00574321	56840.92922	0.68	4.47	0.89	33.01
00577990	56871.95670	0.06	28.14	0.52	22.99
00578666	56877.01953	0.16	28.78	1.04	33.54
00580856	56890.04270	0.85	3.99	1.34	41.39
00584742	56901.91842	0.16	13.92	0.73	29.12
00641094	57163.11838	0.85	39.99	1.15	29.59
00641899	57169.01856	0.96	36.47	1.77	25.59
00646082	57195.09708	0.38	27.88	0.62	26.77
00647425	57205.01467	0.33	42.37	0.64	21.15
00649138	57218.07230	0.06	30.62	2.54	35.34
00650610	57229.04121	0.28	32.73	1.00	42.66
00654073	57257.01543	0.98	23.09	1.08	35.80
00661714	57276.93676	0.99	25.35	0.53	23.51
00769136	57807.23433	0.90	6.78	0.72	35.61
00786630	57907.18435	0.32	16.29	1.11	33.65
00842488	58007.89042	0.65	5.01	0.80	31.42
00843852	58013.97469	0.98	1.95	0.60	25.50
00887645	58313.22010	0.52	33.08	1.01	41.18
00893167	58360.02742	0.91	39.70	0.53	23.63
00897112	58395.98385	0.23	32.71	1.36	35.64
00904803	58460.83850	0.37	20.56	1.85	37.96
00911320	58527.26085	0.40	31.09	0.56	25.24
00911961	58534.24371	0.81	37.38	0.97	23.65
00914601	58554.23317	0.90	22.93	1.73	39.90
00914825	58556.19334	0.26	19.24	1.95	37.32
00916372	58570.24734	0.19	19.16	0.92	31.58
00932252	58710.99048	0.76	8.04	2.74	37.17
00943945	58795.82449	0.97	4.52	2.09	32.65
00968825	59045.08896	0.29	1.30	1.21	27.35
00972208	59073.93997	0.05	16.98	1.23	30.17
00997818	59305.23226	0.71	17.96	0.61	25.53
01003953	59366.02115	0.95	117.98	0.15	1.31
01003957	59366.02840	0.96	-343.02	0.15	1.30
01030997	59651.19648	0.54	17.20	1.14	22.39
01032380	59670.17720	0.41	10.56	0.71	27.10
01032487	59671.12335	0.55	10.82	0.77	26.19
01032873	59676.14692	0.60	11.60	0.52	19.47
01033301	59680.15735	0.43	15.09	0.41	17.98
01033302	59680.16756	0.44	14.94	0.40	18.20
01040122	59742.20923	0.19	10.67	0.96	24.21
01045095	59791.92781	0.10	-3.42	1.28	31.05
01045310	59793.92644	0.50	8.13	1.91	31.59
01064892	60013.24947	0.75	4.92	0.64	18.44
DY Ori (135 visits)
00272496	55216.05886	0.00	-15.95	0.83	16.22
00272497	55216.07333	0.00	-16.37	0.82	14.40
00275614	55258.92579	0.42	7.48	0.82	18.13
00314016	55500.20921	0.42	19.69	1.02	17.80
00314458	55507.04353	0.65	18.64	0.95	17.64
00325346	55553.01865	0.17	2.03	1.38	17.75
00325347	55553.02965	0.17	1.67	1.32	15.90
00327924	55580.87072	0.10	-13.15	0.71	16.35
00327925	55580.88751	0.10	-11.76	0.99	15.61
00335035	55618.01627	0.33	11.45	1.35	17.30
00336530	55639.85256	0.05	3.03	1.12	25.08
00340775	55647.90208	0.32	7.74	0.79	18.21
00341815	55650.87409	0.42	15.20	1.07	17.35
00372455	55809.19303	0.67	-2.99	0.62	17.35
00374667	55833.21191	0.47	13.23	1.32	17.30
00375905	55843.16386	0.80	26.12	0.70	19.94
00377904	55857.22882	0.26	21.21	1.25	18.34
00378058	55860.16803	0.36	21.20	0.90	18.60
00384321	55871.15607	0.72	19.08	0.81	21.01
00385041	55883.16056	0.12	13.90	1.38	21.18
00391797	55938.99219	0.97	22.20	2.01	25.36
00392063	55941.87338	0.07	21.18	1.98	23.65
00392269	55943.88493	0.14	-12.30	1.24	22.74
00392949	55952.00938	0.41	1.71	1.81	20.80
00393238	55955.03404	0.51	8.22	1.81	21.41
00393493	55957.92458	0.60	14.10	0.91	22.47
00393673	55959.92909	0.67	15.59	0.79	14.08
00394005	55964.88786	0.83	16.62	1.10	18.71
00394458	55975.97281	0.20	7.48	2.18	19.45
00394643	55979.87639	0.33	7.02	1.21	23.58
00395805	55993.95299	0.80	5.73	1.17	19.31
00396244	55998.89234	0.96	4.08	1.48	19.83
00396345	55999.98229	1.00	4.04	1.50	19.59
00396963	56007.91605	0.26	-6.48	2.14	19.37
00399542	56014.93353	0.49	3.29	0.90	21.23
00401505	56030.88792	0.02	7.34	1.71	23.77
00404289	56035.87443	0.19	7.39	2.77	19.07
00418993	56174.19494	0.77	-7.06	0.83	19.85
00419226	56177.18950	0.87	-2.99	1.23	16.44
00419816	56183.16164	0.07	25.80	0.87	24.15
00419828	56183.23505	0.07	25.45	1.03	24.41
00420793	56191.22525	0.34	26.10	1.14	29.30?
00421862	56198.17333	0.57	-11.26	1.21	22.43
00422471	56200.21993	0.64	-11.03	1.00	23.06
00422927	56202.23497	0.70	-10.15	0.98	19.84
00427621	56210.24275	0.97	-7.19	1.33	26.36
00427957	56213.12386	0.06	24.77	1.06	26.73
00435903	56245.23826	0.13	15.98	1.12	27.36
00437399	56254.12107	0.42	12.79	1.54	27.38
00438311	56259.19185	0.59	10.47	1.34	24.41
00446591	56307.92358	0.21	-13.45	1.06	20.24
00446960	56309.84873	0.27	-14.93	0.87	22.17
00448520	56320.02218	0.61	-18.02	0.69	18.70
00448706	56321.00886	0.64	-17.51	0.78	19.60
00449060	56323.00191	0.71	-16.61	1.26	17.72
00450450	56326.97367	0.84	-4.62	1.74	20.05
00451522	56330.88972	0.97	1.26	2.18	19.48
00452446	56337.95323	0.20	8.05	2.68	11.84
00453176	56344.95702	0.44	-25.72	1.13	20.94
00456862	56381.91089	0.66	-11.50	1.33	17.67
00457624	56387.90543	0.86	1.19	1.19	17.06
00458366	56391.90316	0.99	4.90	1.09	16.00
00494750	56560.16785	0.57	-9.97	0.86	21.71
00505811	56603.03983	1.00	18.11	0.75	17.09
00507629	56617.08518	0.46	14.01	0.59	18.96
00508464	56623.07550	0.66	7.60	1.82	16.52
00510775	56661.98507	0.95	14.29	3.72	18.32
00511756	56676.08640	0.42	-12.92	1.21	17.01
00532980	56700.05346	0.21	10.45	2.31	25.42
00533842	56710.03928	0.54	2.33	1.28	23.27
00541956	56720.88057	0.90	14.00	2.14	19.97
00583103	56896.22372	0.72	23.19	0.50	16.89
00584772	56902.20939	0.92	24.78	0.69	20.53
00596185	56932.18492	0.91	26.19	1.01	20.32
00596984	56937.21790	0.08	25.83	1.31	24.12
00613220	57007.93795	0.42	4.62	0.82	17.41
00620189	57055.03972	0.98	14.26	1.92	20.83
00624666	57077.91414	0.74	23.19	1.21	16.65
00630850	57098.92301	0.44	6.69	0.86	19.43
00631552	57108.88524	0.77	22.59	1.42	17.09
00632683	57116.84790	0.03	8.20	2.28	24.04
00662588	57279.22892	0.42	-5.23	1.51	16.90
00670821	57303.13129	0.21	25.99	1.03	18.04
00681036	57336.22337	0.31	-7.22	1.45	9.34
00682992	57350.03042	0.77	12.47	0.53	9.83
00694682	57391.94658	0.16	-7.90	1.25	18.42
00696542	57406.07483	0.63	-12.76	1.02	14.87
00699813	57432.02235	0.49	-23.19	1.00	17.16
00700633	57443.04338	0.85	1.82	0.66	6.67
00702893	57456.83789	0.31	5.16	5.39	19.40
00706551	57478.90393	0.04	3.57	1.85	12.88
00758509	57701.24579	0.41	-17.69	1.02	14.28
00763079	57758.97816	0.33	-10.24	0.95	11.72
00766166	57780.91492	0.06	17.06	1.91	23.00
00769429	57810.86282	0.05	35.59	2.68	20.97
00769432	57810.93140	0.05	6.10	1.98	20.86
00776255	57856.86239	0.58	1.98	1.08	20.38
00844099	58015.16379	0.82	24.73	0.78	10.68
00867655	58181.90947	0.35	4.18	0.97	19.14
00869082	58192.86952	0.72	20.78	1.25	18.93
00893411	58362.23126	0.33	2.58	1.46	21.67
00904305	58452.14400	0.32	11.67	0.90	28.25
00904948	58462.09204	0.65	19.66	1.76	21.65
00907213	58492.97106	0.67	21.83	0.75	18.17
00908288	58502.96937	0.00	20.15	1.91	21.58
00908304	58503.11350	0.01	20.15	1.36	18.46
00910648	58522.03437	0.63	14.62	1.00	25.69
00912677	58540.04524	0.23	-3.80	2.25	19.18
00914691	58554.96704	0.73	19.33	0.97	13.66
00914794	58555.88434	0.76	21.51	1.06	17.68
00915184	58558.95967	0.86	21.28	1.28	15.08
00915623	58562.93530	0.99	17.20	2.36	19.21
00916539	58571.90879	0.29	6.33	1.08	18.35
00918872	58599.87984	0.22	7.29	2.80	17.34
00941669	58772.15614	0.93	24.81	1.08	22.46
00942865	58785.24578	0.36	-20.63	1.39	18.07
00943290	58789.24573	0.49	-17.24	0.68	16.94
00953594	58853.01425	0.61	-11.53	0.76	21.60
00954443	58860.10737	0.84	-6.95	1.51	15.53
00955696	58875.06021	0.34	-17.57	0.81	21.50
00957609	58890.98065	0.87	-2.76	2.06	13.84
00958483	58897.99614	0.10	9.93	3.26	25.77
00959557	58908.00212	0.43	-27.37	0.82	18.36
00986920	59243.04475	0.54	-17.35	1.03	19.72
00996742	59292.96848	0.20	16.63	1.14	10.37
00997576	59302.86744	0.53	2.93	1.76	14.76
00997579	59302.92383	0.53	3.22	2.03	15.09
00999684	59324.87481	0.26	6.78	1.50	12.10
01021284	59584.92963	0.88	14.59	0.89	15.62
01022093	59593.02555	0.15	21.83	0.87	9.63
01030969	59650.85462	0.07	19.53	0.80	12.43
01048699	59828.24068	0.95	24.38	0.88	16.57
01055621	59898.23212	0.27	17.63	0.56	11.64
01057528	59915.14727	0.83	6.16	0.87	18.54
01061579	59968.98238	0.62	19.29	1.76	16.00
AF Crt (232 visits)
00272511	55216.21900	0.00	40.61	3.38	14.59
00272512	55216.23355	0.00	48.28	3.36	11.99
00272513	55216.24804	0.00	46.74	3.03	10.73
00273397	55224.17779	0.25	23.50	1.16	7.83
00273398	55224.19228	0.25	268.45?	0.43	2.44
00275215	55251.16117	0.10	47.14	2.19	10.08
00275216	55251.17338	0.10	48.98	2.57	6.57
00279447	55318.92414	0.24	17.67	2.25	32.78?
00279448	55318.96385	0.24	18.27	2.25	31.49
00281076	55293.04105	0.42	29.09	2.35	27.65
00281593	55298.01498	0.58	26.99	2.73	15.95
00284357	55333.87981	0.71	-9.46	0.07	2.85
00284358	55333.88538	0.71	41.41	3.30	22.28
00326449	55568.22351	0.10	24.65	1.39	27.45
00326882	55571.19221	0.20	25.66	0.96	27.09
00326964	55572.17623	0.23	25.51	0.96	22.34
00327102	55573.14623	0.26	25.51	1.09	8.19
00327237	55574.20586	0.29	26.09	1.01	22.33
00327447	55576.16661	0.35	26.82	1.06	19.85
00334145	55610.15473	0.43	17.00	1.23	24.98
00335553	55622.11742	0.80	9.83	1.84	14.76
00335555	55622.15238	0.80	10.01	2.39	14.99
00340243	55646.08671	0.56	32.36	2.08	14.73
00341743	55650.01331	0.68	30.47	2.35	11.23
00342264	55652.96443	0.78	28.77	2.17	12.97
00342357	55653.97106	0.81	23.36	5.59	9.73
00342696	55657.98568	0.94	23.65	2.60	12.93
00343038	55661.00360	0.03	19.86	2.69	15.24
00343039	55661.01691	0.03	22.24	1.96	15.66
00343518	55663.93440	0.12	23.18	1.68	16.73
00343519	55663.95813	0.12	23.02	1.81	16.82
00346902	55683.94602	0.75	19.59	3.50	22.84
00346903	55683.97785	0.76	42.41	5.16	21.72
00347595	55687.91295	0.88	16.48	3.42	23.50
00347596	55687.94478	0.88	15.02	2.55	23.12
00348270	55689.88307	0.94	15.04	2.37	19.91
00348271	55689.91490	0.94	16.38	2.90	27.25
00349764	55692.87940	0.04	14.58	2.54	26.73
00349765	55692.91124	0.04	13.77	2.53	25.60
00350341	55695.87985	0.13	14.43	2.31	26.50
00350342	55695.91168	0.13	-23.64	1.16	25.44
00352656	55706.88567	0.48	33.59	1.96	14.27
00354136	55713.87887	0.70	40.65	3.48	16.05
00354663	55717.87939	0.82	30.73	4.96	21.17
00354664	55717.90775	0.83	35.49	6.06	13.91
00355687	55721.87537	0.95	-28.03	0.44	24.41
00359293	55743.87454	0.64	-30.39	0.89	18.35
00359419	55744.87560	0.68	-30.34	1.06	22.78
00391404	55935.21959	0.68	27.60	1.32	32.61
00391405	55935.25142	0.68	27.29	1.30	31.55
00391728	55938.20149	0.77	27.79	0.62	19.24
00391729	55938.23332	0.78	26.98	0.92	24.85
00391730	55938.26640	0.78	27.66	0.54	16.20
00391731	55938.29476	0.78	193.97?	0.23	1.46
00392008	55941.18798	0.87	26.51	0.62	26.35
00392213	55943.14663	0.93	26.05	1.24	28.70
00392214	55943.18425	0.93	25.29	1.36	28.06
00392370	55945.15980	0.99	25.22	1.49	16.70
00392371	55945.19164	0.99	25.00	1.43	18.50
00392515	55947.19963	0.06	24.12	1.39	18.32
00392516	55947.23272	0.06	24.40	1.29	17.03
00392674	55949.12633	0.12	24.18	1.38	27.15
00392675	55949.15816	0.12	24.32	1.49	28.15
00392836	55951.14455	0.18	24.06	1.46	24.68
00392837	55951.17638	0.18	24.05	1.51	25.85
00393509	55958.10266	0.40	52.01	2.37	23.41
00393510	55958.12639	0.40	54.99	1.60	23.45
00393763	55961.11953	0.50	22.56	1.06	7.82
00393764	55961.15136	0.50	53.31	2.15	12.79
00394169	55967.09965	0.69	19.14	0.53	18.25
00394170	55967.12337	0.69	19.21	0.50	17.56
00394676	55980.16687	0.10	39.68	3.79	19.92
00394677	55980.18597	0.10	38.85	3.00	16.38
00395504	55990.07007	0.41	44.30	2.39	21.32
00395505	55990.10191	0.41	43.42	2.32	19.84
00396058	55997.11641	0.63	4.77	0.78	15.02
00396059	55997.13436	0.63	4.24	1.07	18.09
00396489	56003.03131	0.82	34.74	1.96	16.44
00396490	56003.05620	0.82	36.66	1.89	11.35
00396567	56004.02140	0.85	31.85	4.17	19.38
00396568	56004.04075	0.85	-9.14	0.07	8.12
00396569	56004.07259	0.85	-9.17	0.07	7.66
00396654	56004.98779	0.88	35.75	1.61	14.32
00396758	56005.99785	0.91	-9.11	0.07	7.75
00397266	56010.96907	0.07	32.96	2.38	19.79
00401164	56027.01899	0.58	25.31	3.20	20.47
00401165	56027.03982	0.58	49.71	3.97	21.75
00406393	56051.94731	0.36	-20.33	0.99	23.36
00406603	56055.93194	0.49	20.72	5.89	22.79
00410658	56084.90088	0.40	38.63	3.18	23.92
00441240	56273.24769	0.34	29.27	1.26	15.49
00445215	56298.23318	0.13	27.72	1.08	32.30
00446164	56305.23236	0.35	26.40	1.38	25.63
00446614	56308.15742	0.44	26.27	1.33	15.33
00448316	56317.12265	0.73	22.45	1.31	26.70
00448716	56321.14451	0.85	21.26	1.06	27.89
00450376	56326.11098	0.01	20.39	1.01	25.27
00450456	56327.07463	0.04	19.79	1.00	25.38
00452469	56338.17180	0.39	40.81	2.16	12.21
00453266	56346.12148	0.64	13.24	1.57	23.54
00453346	56348.06793	0.70	12.40	1.39	28.33
00456077	56373.99770	0.52	33.82	2.05	17.41
00456673	56380.00665	0.71	-4.63	1.14	23.03
00457125	56384.04212	0.84	24.66	3.66	24.07
00457635	56388.02066	0.96	25.64	2.29	16.69
00458618	56392.94613	0.12	26.01	1.54	19.42
00459993	56399.92575	0.34	38.49	1.98	10.22
00469209	56415.98281	0.85	16.98	1.77	21.53
00469796	56419.93347	0.97	16.95	1.79	17.05
00469967	56421.00153	0.00	35.63	2.21	8.04
00471361	56429.92297	0.29	35.26	4.45	17.25
00473978	56441.87361	0.66	9.94	3.27	15.20
00475580	56457.90704	0.17	38.42	3.97	20.54
00476954	56468.89984	0.51	36.02	10.52	20.52
00510801	56662.23321	0.61	27.07	1.55	19.42
00511481	56671.24238	0.90	26.02	1.12	18.56
00529843	56690.24425	0.50	54.18	2.63	13.71
00539651	56718.09640	0.38	44.98	2.55	10.99
00556626	56769.01006	0.98	21.22	2.08	18.08
00558408	56783.87739	0.45	40.66	6.22	20.76
00558701	56785.93954	0.52	43.12	4.61	16.42
00559463	56791.95067	0.70	-23.97	0.90	17.26
00561382	56805.88191	0.14	40.93	3.18	18.23
00562412	56813.89019	0.40	38.17	3.77	17.54
00562650	56815.87516	0.46	-29.00	0.41	2.49
00562818	56817.88116	0.52	35.58	6.24	19.99
00573691	56831.90726	0.97	6.01	1.82	22.14
00613402	57009.21960	0.56	28.75	1.36	10.64
00619258	57049.16290	0.82	22.83	1.17	4.77
00619259	57049.17737	0.82	24.56	1.36	4.46
00620554	57058.19218	0.10	22.30	0.88	21.15
00624420	57077.12647	0.70	272.58?	0.14	1.28
00631264	57107.03664	0.64	31.92	2.91	15.57
00631429	57108.08568	0.68	31.10	2.68	14.45
00631572	57109.01993	0.71	30.00	2.77	13.76
00632695	57116.98442	0.96	25.59	1.95	19.71
00632840	57118.01047	0.99	26.99	1.59	14.44
00635752	57128.98620	0.34	49.21	3.09	15.76
00636385	57133.01319	0.46	44.30	3.34	14.39
00636903	57135.95033	0.56	46.57	3.43	15.43
00695529	57398.21296	0.83	26.12	1.37	13.36
00698240	57419.19818	0.49	50.24	1.21	3.90
00700110	57435.07448	0.99	16.26	1.12	10.31
00700642	57443.13019	0.25	13.26	0.18	8.08
00704257	57460.09787	0.78	36.72	2.98	14.97
00705005	57465.06034	0.94	35.81	2.07	15.17
00706554	57478.98013	0.38	31.48	1.98	8.97
00709583	57503.03545	0.14	19.11	1.51	12.88
00712987	57527.89025	0.92	14.30	2.94	13.63
00763525	57763.26662	0.34	27.64	0.96	7.39
00766188	57781.18300	0.91	21.99	1.15	20.42
00768388	57801.11592	0.54	48.89	1.90	8.33
00769668	57814.15444	0.95	10.10	1.43	16.76
00769875	57817.14984	0.04	34.38	3.29	12.64
00771564	57835.03878	0.61	29.47	4.06	9.82
00771983	57838.01202	0.70	31.66	3.83	10.53
00775917	57855.95939	0.27	25.99	1.52	12.13
00779007	57873.90709	0.83	17.21	2.48	17.52
00785608	57899.93196	0.66	35.98	4.90	18.59
00787416	57912.88770	0.06	36.72	4.27	16.73
00862240	58128.24232	0.86	25.92	1.38	29.44
00863625	58138.19244	0.17	24.59	1.16	21.17
00865720	58163.16742	0.96	16.05	1.36	25.58
00867926	58184.03119	0.62	6.95	1.66	26.59
00869216	58194.03193	0.93	34.93	2.41	25.10
00872987	58221.92348	0.81	23.27	3.61	26.15
00873665	58227.02573	0.97	19.83	2.16	22.90
00877650	58249.90893	0.69	14.59	3.36	18.70
00879133	58260.91313	0.04	37.21	2.65	18.17
00883003	58281.88850	0.70	8.63	4.39	19.01
00906667	58488.25930	0.21	27.90	1.03	7.29
00906668	58488.27377	0.21	59.50	1.10	2.79
00907972	58499.25234	0.56	25.71	2.24	11.54
00910263	58519.19394	0.19	22.72	1.24	5.30
00912540	58539.11540	0.82	13.87	2.05	19.22
00915196	58559.04000	0.45	35.98	4.17	13.57
00918462	58596.00610	0.61	19.31	2.85	11.74
00919085	58601.94797	0.80	18.33	1.70	8.84
00921032	58615.89096	0.24	50.09	1.85	10.81
00921992	58624.93003	0.52	-26.13	1.46	12.33
00927209	58661.88181	0.69	35.02	6.44	14.23
00954188	58858.19306	0.88	28.17	0.89	8.33
00954572	58861.23043	0.98	26.27	1.18	13.37
00956090	58878.17176	0.51	56.70	2.36	7.76
00958504	58898.16771	0.14	41.11	2.84	8.31
00960547	58918.09442	0.77	6.88	0.49	8.07
00961779	58970.95289	0.44	19.50	3.13	12.83
00962952	58984.88943	0.88	61.98	1.05	7.10
00965354	59009.91153	0.67	32.79	3.08	8.84
00986592	59240.13684	0.93	22.78	0.96	8.09
00986596	59240.19343	0.93	22.43	1.10	8.89
00986598	59240.21621	0.93	22.69	1.37	8.56
00987050	59244.21734	0.06	23.11	0.95	7.64
00987161	59245.13458	0.09	22.18	0.79	5.48
00987277	59246.20394	0.12	21.04	0.64	5.23
00987372	59247.13677	0.15	22.09	0.51	5.18
00987491	59248.17504	0.18	22.82	1.58	7.82
00988501	59258.16111	0.50	18.26	2.22	7.19
00988628	59259.14724	0.53	14.72	1.57	5.97
00995247	59277.15506	0.10	31.71	2.01	6.18
00996281	59289.15510	0.48	35.97	2.51	7.52
00996970	59295.16951	0.67	34.94	1.20	7.10
00997071	59296.06368	0.69	29.91	6.31	7.85
00997182	59297.07533	0.73	32.53	2.22	6.96
00997288	59298.00040	0.76	0.03	0.92	4.45
00997594	59303.03814	0.91	-3.68	0.87	5.32
00997803	59305.09201	0.98	25.76	1.97	6.01
00999066	59318.93587	0.42	-15.24	0.72	3.84
00999689	59324.95196	0.61	19.46	1.66	7.99
01000839	59336.99653	0.99	6.69	0.53	2.75
01001249	59340.93114	0.11	43.79	1.53	7.92
01001774	59345.93689	0.27	44.38	2.11	6.40
01001779	59345.99451	0.27	51.28	2.14	5.60
01001897	59346.90774	0.30	23.97	2.28	4.37
01002013	59347.89600	0.33	41.37	2.07	5.14
01002237	59349.96439	0.40	38.31	2.52	4.69
01002539	59352.93555	0.49	33.69	3.66	6.42
01002897	59355.94485	0.58	-24.18	0.65	6.44
01003662	59362.89627	0.80	37.28	2.12	7.68
01021178	59584.20111	0.78	-1.68	1.34	6.52
01030419	59645.97890	0.73	38.80	1.59	7.35
01030756	59649.01996	0.83	29.63	1.89	6.98
01031933	59664.01985	0.30	29.06	2.67	8.96
01032378	59670.14025	0.49	29.00	2.48	5.43
01032856	59675.99685	0.68	22.44	2.54	4.47
01032979	59677.04960	0.71	24.69	0.70	2.92
01033087	59678.08774	0.75	22.15	1.74	5.97
01033407	59681.02052	0.84	48.03	0.34	1.96
01036952	59712.95068	0.85	-22.19	0.54	5.18
01057288	59913.26738	0.16	23.52	1.73	6.56
01059600	59949.22346	0.30	28.06	1.28	8.12
01062236	59977.13979	0.18	32.53	1.82	3.55
GZ Nor (1 visit)
00000000	56819.41937	0.00	-121.61	0.26	9.91
V1504 Sco (1 visit)
00000000	51626.32072	0.00	28.43	0.25	40.96
LMC V0770 (3 visits)
026 (RED)	56589.14019	0.00	289.13	2.84	13.91
019 (BLUE)	56589.14031	0.00	287.14	8.13	11.37
896 (RED)	56589.17596	0.00	289.26	2.63	17.82
886 (BLUE)	56589.17608	0.00	289.37	16.55	11.26
022 (RED)	56589.21186	0.00	289.20	2.45	21.77
900 (BLUE)	56589.21190	0.00	289.68	6.96	11.40
LMC V3156 (3 visits)
550 (RED)	53409.07170	0.00	278.85	1.11	2.68
138 (RED)	53410.10909	0.02	-0.42	0.12	8.66
145 (BLUE)	53410.10914	0.02	280.76	2.58	11.17
177 (RED)	53410.15188	0.02	-0.40	0.11	8.39
142 (BLUE)	53410.15193	0.02	280.56	2.54	11.18
