# Supplementary material for: Tracing chemical depletion in evolved binaries hosting second-generation transition discs
Source: Mon Not R Astron Soc. 2025 Mar 3;538(3):1339–66. doi: 10.1093/mnras/staf375 (PMC11912823; doi:10.1093/mnras/staf375)
Supplement: staf375_Supplemental_File [file staf375_supplemental_file.zip › TableD1.txt]

element	wave_nm	loggf	lower_state_eV	CTOri	STPup	RUCen	ACHer	ADAql	EPLyr	DYOri	AFCrt	GZNor	1504Sco	V0770	V3156
C 1	477.1730	-1.866	7.488	-	-	-	-	-	-	-	82.50	-	-	-	-
C 1	493.2049	-1.658	7.685	-	56.60	62.80	68.00	86.50	72.30	123.60	89.80	-	108.90	55.50	-
C 1	502.3841	-2.210	7.946	-	-	-	-	-	26.40	-	-	-	-	-	-
C 1	503.9057	-1.790	7.946	-	-	-	-	-	63.80	-	-	-	-	26.60	-
C 1	505.2144	-1.303	7.685	-	94.30	-	-	134.10	-	-	123.00	-	-	85.00	124.50
C 1	538.0325	-1.616	7.685	57.60	52.80	-	68.30	83.80	81.40	120.00	98.50	-	-	57.90	-
C 1	601.3167	-1.314	8.647	-	-	-	-	42.10	44.40	-	-	-	-	-	-
C 1	658.7610	-1.003	8.537	43.40	40.80	-	-	66.80	66.40	99.70	-	-	-	42.20	75.10
C 1	711.1461	-1.085	8.640	-	-	40.30	29.10	-	-	-	-	-	-	-	-
C 1	711.3171	-0.773	8.647	59.70	-	60.70	50.60	-	-	-	-	103.90	109.90	-	73.50
C 1	711.5170	-0.934	8.643	-	-	49.90	52.70	73.20	75.00	-	-	-	-	-	70.00
C 1	711.6981	-0.907	8.647	45.40	-	-	-	-	62.90	108.50	-	-	-	-	-
C 1	711.9658	-1.148	8.643	-	-	-	-	-	47.70	-	-	-	-	-	-
C 1	887.3271	-1.139	9.003	-	-	-	-	-	37.30	-	-	45.10	-	-	-
N 1	746.8312	-0.183	10.336	-	-	-	21.40	-	-	-	-	-	62.40	-	-
N 1	821.6336	0.138	10.336	14.20	-	-	-	-	53.60	-	-	-	-	-	-
N 1	862.9235	0.077	10.690	-	-	-	31.60	-	41.50	-	-	-	-	-	-
N 1	868.3403	0.105	10.330	-	-	53.90	62.90	37.90	-	87.20	28.50	51.00	-	-	-
N 1	871.8837	-0.349	10.336	-	-	24.50	-	-	-	-	-	-	-	-	-
O 1	557.7339	-8.204	1.967	24.90	24.00	-	22.10	-	22.70	-	-	-	56.30	-	-
O 1	615.8187	-0.409	10.741	33.60	-	-	-	-	-	43.20	-	-	-	18.90	-
O 1	636.3776	-10.258	0.020	33.60	33.20	15.60	20.60	59.10	27.30	46.10	53.30	-	-	-	69.30
O 1	777.1944	0.369	9.146	-	-	-	-	-	-	-	-	222.80	-	-	-
O 1	777.4166	0.223	9.146	-	-	-	-	-	-	-	-	227.10	-	-	-
O 1	777.5388	0.002	9.146	-	-	-	-	-	-	-	-	196.80	-	-	-
Na 1	498.2813	-0.962	2.104	-	44.80	-	-	-	-	-	-	-	-	-	-
Na 1	568.2633	-0.706	2.102	75.50	56.40	24.70	-	59.30	-	89.10	-	-	-	39.70	-
Na 1	568.8205	-0.452	2.104	97.40	84.90	38.80	74.80	83.30	-	130.00	-	-	194.80	-	-
Na 1	615.4226	-1.547	2.102	-	-	5.80	-	-	-	-	-	-	-	-	-
Na 1	616.0747	-1.246	2.104	-	-	-	-	24.40	-	-	-	-	-	-	-
Na 1	818.3256	0.237	2.102	-	-	-	-	-	-	-	-	137.80	-	-	244.90
Na 1	819.4824	0.492	2.104	-	-	-	-	-	95.70	-	269.00	-	-	-	-
Mg 1	416.7271	-0.745	4.346	-	-	-	96.40	-	-	-	-	-	-	-	-
Mg 1	457.1096	-5.623	0.000	27.80	54.50	-	35.60	-	-	-	-	143.70	-	-	-
Mg 1	470.2991	-0.440	4.346	121.50	120.60	73.40	129.80	54.60	47.90	-	46.20	157.70	135.50	-	-
Mg 1	517.2684	-0.450	2.712	-	-	-	-	-	-	153.80	222.80	-	-	140.50	-
Mg 1	518.3604	-0.239	2.717	-	-	-	-	-	-	-	-	-	-	162.50	-
Mg 1	552.8405	-0.498	4.346	117.50	111.00	79.20	140.30	69.70	54.10	-	70.40	-	158.60	34.70	36.10
Mg 1	880.6757	-0.134	4.346	-	-	146.80	-	-	99.50	73.80	-	-	-	-	-
Al 1	394.4006	-0.623	0.000	-	-	-	192.40	-	-	-	-	-	-	-	135.20
Al 1	396.1520	-0.323	0.014	165.00	-	-	-	-	-	-	161.80	-	-	49.50	-
Si 1	390.5523	-1.041	1.909	-	-	-	-	-	-	-	-	-	-	136.20	-
Si 1	742.3496	-0.176	5.619	-	-	29.60	50.50	-	18.40	-	-	-	-	-	-
Si 1	855.6776	-0.151	5.871	-	-	-	43.20	-	-	-	-	-	-	-	-
Si 1	864.8465	0.139	6.206	-	-	-	-	-	-	-	-	-	78.60	-	-
Si 2	634.7109	0.170	8.121	-	-	33.50	67.50	30.40	41.20	47.10	40.20	-	100.80	-	45.90
Si 2	637.1371	-0.040	8.121	21.60	-	-	-	-	26.60	-	26.90	-	-	-	-
S 1	458.9261	-8.943	0.049	-	19.20	-	-	-	-	-	-	-	-	-	-
S 1	469.4113	-1.774	6.525	54.30	37.30	21.20	26.40	-	25.20	-	-	47.20	109.00	-	-
S 1	469.5443	-1.919	6.525	-	22.60	24.30	18.30	-	-	-	54.30	-	-	-	44.20
S 1	469.6252	-2.139	6.525	-	-	17.70	-	-	-	-	-	-	-	-	-
S 1	527.8700	-2.470	6.860	-	-	-	-	-	-	37.90	-	-	-	-	-
S 1	605.2656	-0.829	7.870	36.40	-	-	-	39.50	-	74.20	-	-	-	-	-
S 1	674.8790	-0.530	7.868	43.00	-	-	-	64.90	35.70	113.30	-	54.90	-	41.90	-
S 1	675.7150	-0.240	7.870	-	-	30.30	39.50	-	46.30	109.60	79.00	50.50	-	51.80	100.10
S 1	869.4710	-0.260	7.870	-	-	-	-	93.10	-	141.10	-	-	-	-	-
K 1	766.4899	0.149	0.000	-	-	116.50	148.20	158.00	-	-	-	-	-	-	-
K 1	769.8964	-0.154	0.000	124.30	-	-	117.10	122.30	28.60	-	92.50	160.60	-	-	198.80
Ca 1	428.3011	-0.136	1.886	-	-	-	-	-	-	-	-	-	-	-	58.10
Ca 1	431.8652	-0.139	1.899	-	-	-	-	-	-	-	-	114.90	-	-	-
Ca 1	442.5437	-0.358	1.879	-	40.90	31.60	53.60	-	-	-	-	97.70	-	-	-
Ca 1	443.4957	-0.007	1.886	-	-	-	-	-	-	-	33.70	-	-	-	-
Ca 1	445.4779	0.258	1.899	-	-	-	-	40.80	-	-	49.70	-	-	31.20	-
Ca 1	445.5887	-0.518	1.899	-	-	-	45.20	-	-	-	-	70.60	-	-	-
Ca 1	558.8749	0.358	2.526	-	40.40	36.50	72.30	-	-	-	-	-	80.60	-	-
Ca 1	559.8480	-0.087	2.521	29.30	-	-	-	-	-	-	-	-	-	-	-
Ca 1	610.2723	-0.793	1.879	-	34.40	-	-	-	-	-	-	-	-	-	-
Ca 1	612.2217	-0.316	1.886	75.40	60.80	44.90	92.60	11.50	-	-	-	-	98.70	-	-
Ca 1	616.2173	-0.090	1.899	75.40	78.50	66.60	113.40	22.10	43.70	50.00	37.00	-	120.60	-	52.50
Ca 1	643.9075	0.390	2.526	-	55.10	52.70	95.20	-	31.40	-	-	-	111.70	-	-
Ca 2	824.8796	0.556	7.515	-	-	-	53.70	-	-	-	-	-	-	-	-
Ca 2	891.2068	0.637	7.047	-	-	-	-	15.10	-	65.60	-	-	-	-	-
Ca 2	892.7356	0.811	7.050	89.50	-	-	-	-	-	61.70	68.80	-	-	-	-
Sc 2	361.3829	0.416	0.022	-	-	-	-	-	-	-	-	-	-	49.50	-
Sc 2	363.0742	0.220	0.008	-	-	-	-	-	-	-	-	-	-	52.60	-
Sc 2	432.0732	-0.252	0.605	69.50	-	-	-	-	-	-	-	-	-	-	-
Sc 2	437.4457	-0.418	0.618	71.30	-	-	-	-	54.10	-	-	-	-	-	-
Sc 2	440.0389	-0.536	0.605	-	-	-	-	-	59.50	-	-	-	-	-	-
Sc 2	441.5557	-0.668	0.595	-	94.20	-	-	-	47.90	-	-	-	-	-	-
Sc 2	443.1352	-1.969	0.605	-	-	-	-	-	-	-	-	45.60	-	-	-
Sc 2	467.0407	-0.576	1.357	-	-	-	-	-	18.80	-	-	-	-	-	-
Sc 2	503.1021	-0.400	1.357	25.70	55.90	41.30	50.00	-	32.90	-	-	-	109.60	-	15.30
Sc 2	523.9813	-0.765	1.455	-	23.60	-	-	-	-	-	-	-	-	-	-
Sc 2	552.6790	0.024	1.768	32.50	51.60	37.60	62.00	-	-	-	-	-	110.60	-	12.00
Sc 2	565.7896	-0.603	1.507	-	46.50	-	-	-	-	-	-	-	-	-	-
Ti 1	399.8636	0.020	0.048	-	-	-	57.60	-	-	-	-	-	-	-	-
Ti 1	498.1730	0.570	0.848	-	22.70	23.70	33.50	-	-	-	-	-	-	-	-
Ti 1	499.9503	0.320	0.826	-	-	17.50	-	-	-	-	-	-	-	-	-
Ti 2	374.1638	-0.070	1.582	-	-	-	-	-	-	-	-	-	-	77.80	-
Ti 2	390.0539	-0.290	1.131	-	-	-	-	-	-	-	-	-	-	100.70	114.20
Ti 2	391.3461	-0.360	1.116	-	-	-	-	-	-	-	-	-	-	85.00	116.30
Ti 2	398.7606	-2.730	0.607	-	-	-	-	-	15.00	-	-	-	-	-	-
Ti 2	402.5129	-2.110	0.607	-	-	-	-	-	48.00	-	-	-	-	14.80	-
Ti 2	405.3821	-1.070	1.893	-	79.60	-	-	-	48.00	-	-	-	-	-	-
Ti 2	405.6187	-3.280	0.607	-	-	-	-	-	-	-	-	73.50	-	-	-
Ti 2	431.6794	-1.620	2.048	-	26.60	-	-	-	-	-	-	71.10	-	-	-
Ti 2	439.4059	-1.770	1.221	-	-	-	88.40	-	39.30	-	-	-	-	-	-
Ti 2	439.5031	-0.540	1.084	-	-	-	-	-	-	-	64.20	-	-	-	125.70
Ti 2	439.5839	-1.930	1.243	-	-	-	-	-	26.40	-	-	-	-	-	-
Ti 2	439.9765	-1.200	1.237	-	-	-	-	-	75.00	-	32.60	-	-	30.90	-
Ti 2	441.1930	-2.620	1.224	-	-	-	-	-	-	-	-	60.50	-	-	-
Ti 2	441.7714	-1.190	1.165	-	-	-	-	-	84.40	-	-	-	-	-	-
Ti 2	441.8331	-1.990	1.237	-	56.40	-	-	-	-	-	-	-	-	-	-
Ti 2	443.2096	-3.080	1.237	-	-	-	-	-	-	-	-	32.30	-	-	-
Ti 2	444.1729	-2.330	1.180	-	41.50	29.30	-	-	-	-	-	-	-	-	-
Ti 2	444.3801	-0.710	1.080	128.60	-	-	-	-	123.80	-	-	-	-	70.70	83.60
Ti 2	444.4554	-2.200	1.116	-	48.80	-	-	-	-	-	-	-	-	-	-
Ti 2	445.0482	-1.520	1.084	-	-	-	-	-	60.60	-	-	-	-	-	-
Ti 2	446.4449	-1.810	1.161	-	-	-	-	-	47.90	-	-	-	-	-	-
Ti 2	446.8493	-0.630	1.131	129.40	-	-	-	44.00	-	-	-	-	-	-	86.30
Ti 2	447.0853	-2.020	1.165	-	52.60	37.70	59.60	-	30.30	-	-	-	-	-	-
Ti 2	448.8324	-0.500	3.124	-	-	-	-	-	-	-	-	84.70	-	-	-
Ti 2	449.3522	-2.780	1.080	-	-	-	-	-	-	-	-	58.30	-	-	-
Ti 2	450.0354	-3.170	1.084	-	-	-	-	-	-	-	-	31.80	-	-	-
Ti 2	450.1270	-0.770	1.116	138.10	-	-	-	32.20	-	-	-	-	-	49.30	73.40
Ti 2	451.8332	-2.560	1.080	-	34.70	25.00	33.20	-	-	-	-	89.90	-	-	-
Ti 2	452.9480	-1.750	1.572	-	56.50	-	-	-	32.10	-	-	128.20	-	-	-
Ti 2	453.3960	-0.530	1.237	-	-	-	-	48.40	-	-	43.70	-	-	-	98.80
Ti 2	454.4016	-2.580	1.243	-	-	-	-	-	-	-	-	82.60	-	-	-
Ti 2	454.5133	-2.450	1.131	-	33.10	-	-	-	-	-	-	93.40	-	-	-
Ti 2	455.2293	-2.870	1.116	-	-	-	-	-	-	-	-	88.30	-	-	-
Ti 2	456.3757	-0.690	1.221	142.20	-	-	-	-	110.60	134.90	35.40	-	-	-	69.50
Ti 2	456.8314	-3.030	1.224	-	-	-	-	-	-	-	-	47.10	-	-	-
Ti 2	457.1971	-0.310	1.572	139.40	-	-	-	43.50	123.70	-	51.00	-	-	-	90.00
Ti 2	458.9958	-1.620	1.237	-	77.10	61.00	94.90	-	45.40	-	-	-	121.70	-	-
Ti 2	460.9265	-3.320	1.180	-	-	-	-	-	-	-	-	33.70	-	-	-
Ti 2	463.6320	-3.230	1.165	-	-	-	-	-	-	-	-	47.30	-	-	-
Ti 2	465.5776	-3.289	1.161	-	-	-	-	-	-	-	-	39.40	-	-	-
Ti 2	469.8654	-3.090	1.231	-	-	-	-	-	-	-	-	52.40	-	-	-
Ti 2	470.8663	-2.350	1.237	-	35.10	25.50	-	-	-	-	-	119.10	-	-	-
Ti 2	476.3883	-2.400	1.221	-	-	-	-	-	-	-	-	94.60	-	-	-
Ti 2	476.4525	-2.690	1.237	-	-	-	-	-	-	-	-	62.50	-	-	-
Ti 2	477.9985	-1.260	2.048	-	45.00	41.90	66.10	-	36.10	-	-	112.20	98.30	-	-
Ti 2	479.2426	-3.331	1.237	-	-	-	-	-	-	-	-	51.40	-	-	-
Ti 2	479.8531	-2.660	1.080	-	28.50	17.90	-	-	-	-	-	84.80	-	-	-
Ti 2	480.5085	-0.960	2.061	-	72.90	59.20	83.60	-	41.30	-	-	148.00	101.50	-	-
Ti 2	484.9168	-2.960	1.131	-	-	-	-	-	-	-	-	60.40	-	-	-
Ti 2	486.5610	-2.700	1.116	-	-	-	-	-	-	-	-	73.80	-	-	-
Ti 2	487.4009	-0.860	3.095	-	-	-	-	-	-	-	-	46.50	-	-	-
Ti 2	491.1194	-0.640	3.124	-	-	-	-	-	-	-	-	81.50	-	-	-
Ti 2	501.3686	-2.140	1.582	-	23.80	-	-	-	-	-	-	-	-	-	-
Ti 2	512.9156	-1.340	1.892	-	52.30	45.20	63.50	-	23.70	-	-	-	-	-	-
Ti 2	515.4068	-1.750	1.566	-	48.60	40.50	-	-	-	-	-	-	-	-	-
Ti 2	518.5902	-1.410	1.893	-	38.00	29.20	48.80	-	24.40	-	-	-	67.50	-	-
Ti 2	518.8687	-1.050	1.582	80.10	-	-	-	-	-	-	-	-	-	-	-
Ti 2	522.6538	-1.260	1.566	-	-	-	-	-	55.20	-	-	-	-	-	-
Ti 2	533.6786	-1.600	1.582	-	42.20	34.80	55.30	-	-	-	-	-	88.00	-	-
Ti 2	538.1022	-1.970	1.566	-	24.80	-	-	-	-	-	-	-	-	-	-
V 2	391.6404	-1.070	1.428	-	-	-	73.90	-	-	-	-	-	-	-	-
V 2	400.2928	-1.440	1.428	-	49.70	-	-	-	18.20	-	-	-	-	-	12.10
V 2	400.5702	-0.450	1.817	-	91.10	-	-	-	-	-	-	-	-	-	-
V 2	402.3377	-0.610	1.805	-	80.70	39.40	82.90	-	-	-	-	-	81.30	-	-
V 2	403.6764	-1.570	1.476	-	38.70	-	-	-	-	-	-	60.30	-	-	-
V 2	456.4577	-1.220	2.268	-	-	-	-	-	-	-	-	24.40	-	-	-
Cr 1	425.4352	-0.090	0.000	-	-	-	-	-	-	-	-	-	-	-	90.10
Cr 1	427.4812	-0.220	0.000	-	-	-	-	-	90.20	-	-	-	-	52.50	95.10
Cr 1	428.9730	-0.370	0.000	-	-	-	-	-	-	-	-	-	-	66.00	-
Cr 1	464.6162	-0.740	1.030	-	37.80	22.70	50.70	-	-	-	-	-	83.70	-	-
Cr 1	465.2157	-0.913	1.004	-	26.70	-	-	-	-	-	-	-	-	-	-
Cr 1	520.4498	-0.190	0.941	89.30	-	-	-	-	-	-	-	-	-	-	-
Cr 1	520.6023	0.020	0.941	98.60	-	-	-	59.20	-	-	-	-	-	33.10	45.40
Cr 1	520.8409	0.170	0.941	120.30	-	-	-	70.60	-	66.40	-	-	-	-	-
Cr 1	534.5796	-0.896	1.004	32.20	33.80	18.20	46.20	-	-	-	-	-	73.20	-	-
Cr 1	540.9784	-0.670	1.030	-	48.30	23.30	63.70	-	-	-	-	-	105.30	-	-
Cr 2	455.8650	-0.449	4.073	75.10	-	74.70	141.30	43.10	67.20	-	-	139.30	-	-	-
Cr 2	458.8199	-0.627	4.071	97.30	83.10	61.40	118.20	53.30	52.90	-	-	126.40	-	-	-
Cr 2	459.2049	-1.221	4.074	-	43.90	-	72.10	-	18.00	-	-	-	-	-	-
Cr 2	461.6629	-1.361	4.072	-	-	21.00	62.20	-	-	-	-	-	88.30	-	-
Cr 2	461.8803	-0.840	4.074	-	66.20	48.50	96.20	-	42.40	-	-	-	-	-	-
Cr 2	463.4070	-0.990	4.072	-	56.80	34.00	78.30	-	-	-	-	92.30	107.30	-	-
Cr 2	482.4127	-0.970	3.871	-	79.30	58.00	124.80	-	42.60	-	-	-	-	25.10	-
Cr 2	484.8235	-1.150	3.864	48.00	64.10	41.00	92.10	-	-	-	-	88.80	120.80	18.00	-
Cr 2	487.6399	-1.460	3.854	-	-	-	-	-	-	-	-	82.50	-	-	-
Cr 2	523.7328	-1.350	4.073	-	43.90	26.20	62.70	-	-	-	-	-	91.60	-	-
Mn 1	403.0750	-0.494	0.000	-	-	-	-	-	-	-	-	-	-	94.20	-
Mn 1	403.3060	-0.644	0.000	-	-	-	-	-	-	-	-	-	-	85.00	-
Mn 1	403.4480	-0.842	0.000	-	-	-	-	-	-	-	-	-	-	78.40	-
Mn 1	404.1350	0.277	2.114	-	-	-	-	-	-	-	-	104.40	-	28.90	55.40
Mn 1	405.5540	-0.079	2.143	-	56.90	27.70	63.20	-	-	-	-	-	-	19.20	-
Mn 1	408.2940	-0.365	2.178	-	-	-	-	-	25.90	-	-	-	-	-	-
Mn 1	445.1581	0.278	2.888	23.10	-	-	-	-	-	-	-	-	-	-	-
Mn 1	475.4040	-0.088	2.282	-	55.80	19.10	60.50	-	-	-	-	64.30	98.00	-	-
Mn 1	478.3430	0.033	2.298	37.00	64.10	30.00	78.00	-	-	-	41.20	79.10	132.00	-	47.20
Mn 1	482.3520	0.121	2.319	66.60	78.40	-	-	45.30	-	-	-	112.80	-	25.20	40.10
Mn 2	412.8129	-2.900	1.776	-	-	-	-	-	-	-	-	-	-	44.70	-
Mn 2	417.4318	-3.505	1.809	-	40.90	-	-	-	-	-	-	-	-	-	-
Mn 2	420.5381	-3.440	1.809	-	-	-	-	-	33.60	-	-	-	-	-	-
Fe 1	370.1086	0.070	2.998	-	-	-	-	-	-	-	-	-	-	35.10	-
Fe 1	378.7880	-0.859	1.011	-	-	-	-	-	-	-	-	-	-	92.10	-
Fe 1	379.0093	-1.761	0.990	-	-	-	-	-	-	-	-	-	-	49.90	-
Fe 1	390.2945	-0.466	1.557	-	-	-	-	-	-	-	-	-	-	88.50	-
Fe 1	390.6479	-2.243	0.110	-	-	-	-	-	-	-	-	-	-	68.20	-
Fe 1	391.7181	-2.155	0.990	-	-	-	108.90	-	-	-	-	-	-	-	-
Fe 1	392.0258	-1.746	0.121	-	-	-	-	-	-	-	-	-	-	104.40	-
Fe 1	392.2912	-1.651	0.052	-	-	-	-	-	-	-	-	-	-	112.70	-
Fe 1	394.6995	-0.998	3.211	-	-	-	-	-	-	-	-	76.90	-	-	-
Fe 1	394.9953	-1.251	2.176	-	-	-	-	-	40.60	-	-	-	-	-	-
Fe 1	395.5341	-1.010	3.283	-	-	-	-	-	-	-	-	70.60	-	-	-
Fe 1	398.6172	-0.616	3.252	-	-	-	-	-	-	-	-	82.90	-	-	-
Fe 1	400.5242	-0.610	1.557	-	-	-	-	-	104.60	-	127.30	-	-	-	118.70
Fe 1	400.7272	-1.276	2.759	-	34.30	-	-	-	-	-	-	-	-	-	-
Fe 1	400.9713	-1.252	2.223	-	-	-	100.80	-	-	-	-	-	-	-	-
Fe 1	402.1866	-0.729	2.759	-	-	51.20	80.60	-	-	-	-	-	-	-	-
Fe 1	404.3897	-0.826	3.241	-	-	27.30	36.10	-	25.10	-	-	76.90	-	-	-
Fe 1	404.4609	-1.221	2.832	-	49.30	-	-	-	-	-	-	79.20	-	-	-
Fe 1	406.2441	-0.862	2.845	-	60.90	34.00	70.20	-	17.30	-	-	-	-	-	-
Fe 1	406.7978	-0.472	3.211	-	-	46.00	83.10	-	-	-	-	101.20	-	-	-
Fe 1	407.0770	-0.790	3.241	-	48.10	-	-	-	-	-	-	89.00	-	-	-
Fe 1	407.1738	-0.022	1.608	-	-	-	-	-	-	-	-	-	-	108.20	-
Fe 1	407.9838	-1.360	2.858	-	26.00	-	-	-	-	-	-	-	-	-	-
Fe 1	409.5970	-1.477	2.588	-	50.10	-	-	-	-	-	-	-	-	-	-
Fe 1	411.2959	-0.330	4.178	-	24.60	-	-	-	-	-	-	-	-	-	-
Fe 1	411.4445	-1.303	2.832	-	37.50	19.20	33.90	-	16.70	-	-	-	-	-	-
Fe 1	412.0206	-1.267	2.990	-	30.30	-	-	-	-	-	-	-	-	-	-
Fe 1	412.1802	-1.450	2.832	-	35.50	-	28.80	-	-	-	-	-	-	-	-
Fe 1	412.6183	-0.960	3.332	-	33.70	-	-	-	14.20	-	-	-	-	-	-
Fe 1	412.7608	-0.936	2.858	45.20	-	-	-	-	-	-	-	-	-	-	-
Fe 1	413.2058	-0.675	1.608	-	-	-	-	-	119.20	-	-	-	-	-	112.20
Fe 1	413.2899	-1.006	2.845	-	58.50	-	-	-	-	-	-	-	-	-	-
Fe 1	413.4677	-0.649	2.832	-	-	-	-	-	46.60	-	-	-	-	-	-
Fe 1	413.6998	-0.453	3.415	-	-	33.70	56.70	-	-	-	-	-	-	-	-
Fe 1	413.9927	-3.629	0.990	-	19.10	-	-	-	-	-	-	-	-	-	-
Fe 1	414.3415	-0.204	3.047	-	-	-	-	-	46.40	-	-	-	-	-	-
Fe 1	414.3868	-0.511	1.557	-	-	-	-	-	121.70	-	-	-	-	-	121.20
Fe 1	414.7669	-2.104	1.485	-	-	41.60	92.20	-	-	-	-	-	-	-	-
Fe 1	415.3900	-0.321	3.397	-	-	-	90.20	-	30.30	-	-	-	-	-	-
Fe 1	417.5636	-0.827	2.845	-	-	47.20	70.40	-	-	-	-	-	-	-	-
Fe 1	418.1755	-0.371	2.832	80.40	-	85.60	130.90	-	55.90	-	-	-	-	-	-
Fe 1	418.4891	-0.869	2.832	-	71.30	50.90	71.10	-	-	-	-	-	-	-	-
Fe 1	418.7039	-0.548	2.450	-	-	-	145.10	58.10	57.40	-	-	-	-	-	-
Fe 1	418.7795	-0.554	2.425	-	-	-	-	71.70	-	-	-	-	-	-	-
Fe 1	419.1430	-0.666	2.469	-	-	-	-	54.70	52.40	-	-	-	-	28.40	-
Fe 1	419.6208	-0.696	3.397	-	-	-	-	-	22.00	-	-	-	-	-	-
Fe 1	419.8304	-0.719	2.399	-	-	-	-	-	83.10	-	-	-	-	-	-
Fe 1	419.9095	0.155	3.047	-	-	-	-	67.10	74.00	-	-	-	-	-	57.00
Fe 1	420.2029	-0.708	1.485	-	-	-	-	-	-	-	-	-	-	-	114.70
Fe 1	420.3985	-1.010	2.845	-	62.30	31.00	60.80	-	-	-	-	-	-	-	-
Fe 1	421.0343	-0.928	2.482	-	-	57.10	95.80	-	-	-	-	-	-	-	-
Fe 1	421.9360	0.000	3.573	-	78.70	-	-	-	-	-	-	-	-	-	-
Fe 1	422.0341	-1.311	3.071	-	-	-	-	-	-	-	-	58.40	-	-	-
Fe 1	422.4171	-0.506	3.368	-	-	-	58.50	-	-	-	-	-	-	-	-
Fe 1	424.5257	-1.170	2.858	-	-	26.80	46.70	-	-	-	-	103.80	-	-	-
Fe 1	425.0119	-0.405	2.469	132.60	-	-	-	-	94.90	-	53.10	-	-	49.40	-
Fe 1	425.0787	-0.714	1.557	-	-	-	-	-	102.20	-	-	-	-	-	107.90
Fe 1	426.0474	0.109	2.399	-	-	-	-	-	106.80	-	-	-	-	-	120.30
Fe 1	427.1153	-0.349	2.450	126.90	-	-	-	-	100.80	-	-	-	-	-	-
Fe 1	428.2403	-0.779	2.176	106.60	-	-	-	-	-	-	-	-	-	-	46.50
Fe 1	437.5930	-3.031	0.000	-	-	-	-	-	53.60	-	-	-	-	-	-
Fe 1	438.9244	-4.583	0.052	-	24.30	-	-	-	-	-	-	-	-	-	-
Fe 1	440.4750	-0.142	1.557	-	-	-	-	-	152.60	-	-	-	-	109.90	-
Fe 1	441.5122	-0.615	1.608	-	-	-	-	-	110.70	-	137.20	-	-	-	123.00
Fe 1	442.7310	-2.924	0.052	-	-	-	-	-	58.90	-	63.80	-	-	-	57.10
Fe 1	443.3218	-0.700	3.654	-	24.60	-	-	-	-	-	-	40.60	-	-	-
Fe 1	444.2339	-1.255	2.198	-	-	-	-	-	50.70	-	-	-	-	-	-
Fe 1	444.7717	-1.342	2.223	-	90.20	43.60	89.20	-	31.00	-	-	-	-	-	-
Fe 1	446.1653	-3.210	0.087	119.30	-	-	-	-	49.70	-	-	-	-	-	-
Fe 1	446.6551	-0.600	2.832	79.80	-	61.00	105.10	-	-	-	-	-	-	-	-
Fe 1	447.6019	-0.819	2.845	42.60	-	47.10	95.50	-	39.10	-	-	130.50	-	-	-
Fe 1	448.2169	-3.501	0.110	85.80	-	-	-	-	-	-	-	-	-	-	-
Fe 1	448.4220	-0.864	3.603	-	28.10	-	-	-	-	-	-	46.50	-	-	-
Fe 1	449.4563	-1.136	2.198	-	-	-	-	-	44.80	-	-	-	-	-	-
Fe 1	454.7847	-1.012	3.547	-	16.70	-	-	-	-	-	-	-	-	-	-
Fe 1	459.2651	-2.449	1.557	-	-	-	-	-	-	-	-	123.40	-	-	-
Fe 1	460.2001	-3.154	1.608	-	-	-	-	-	-	-	-	34.80	-	-	-
Fe 1	460.2941	-2.209	1.485	-	83.00	38.70	88.60	-	-	-	-	-	-	-	-
Fe 1	460.7646	-1.467	3.266	-	-	-	-	-	-	-	-	35.90	-	-	-
Fe 1	461.1279	-0.457	3.654	-	-	-	-	-	-	-	-	72.90	-	-	-
Fe 1	462.5045	-1.340	3.241	-	23.60	-	-	-	-	-	-	52.90	-	-	-
Fe 1	463.2911	-2.913	1.608	-	27.10	-	-	-	-	-	-	61.70	-	-	-
Fe 1	463.8010	-1.119	3.603	-	-	-	-	-	-	-	-	38.40	-	-	-
Fe 1	464.7434	-1.351	2.949	-	26.10	-	31.80	-	-	-	-	65.00	-	-	-
Fe 1	466.8134	-1.210	3.266	-	-	-	-	-	-	-	-	60.10	-	-	-
Fe 1	467.3164	-1.059	3.654	-	-	-	-	-	-	-	-	28.20	-	-	-
Fe 1	467.8846	-0.833	3.603	13.20	23.80	-	-	-	-	-	-	-	-	-	-
Fe 1	473.3591	-2.988	1.485	-	29.80	-	-	-	-	-	-	-	-	-	-
Fe 1	473.6773	-0.752	3.211	-	-	-	-	-	31.90	-	-	-	-	-	-
Fe 1	478.9650	-0.910	3.547	16.70	-	-	-	-	-	-	-	50.50	-	-	-
Fe 1	487.1318	-0.363	2.865	86.30	-	-	-	-	-	-	-	-	-	-	-
Fe 1	487.2138	-0.567	2.882	65.90	93.30	-	-	42.50	-	-	-	170.70	-	-	-
Fe 1	489.0755	-0.394	2.876	-	-	-	-	55.20	-	-	-	-	-	-	-
Fe 1	489.1492	-0.112	2.851	106.00	-	-	-	64.20	68.10	75.10	67.40	-	-	51.00	55.40
Fe 1	490.3310	-0.926	2.882	-	63.40	32.20	71.70	-	31.10	-	-	-	132.20	-	-
Fe 1	491.8994	-0.342	2.865	-	-	79.40	133.30	54.10	47.50	-	-	-	187.80	-	-
Fe 1	492.0502	0.068	2.833	-	-	-	-	-	77.60	-	-	-	-	53.40	79.70
Fe 1	492.4770	-2.241	2.279	-	28.10	-	-	-	-	-	-	67.40	-	-	-
Fe 1	493.8814	-1.077	2.876	-	50.90	-	-	-	-	-	-	-	-	-	-
Fe 1	494.6387	-1.170	3.368	-	25.20	-	-	-	-	-	-	54.50	-	-	-
Fe 1	495.7596	0.233	2.808	-	-	-	-	-	-	98.40	-	-	-	-	-
Fe 1	496.6088	-0.871	3.332	-	44.40	-	-	-	-	-	-	85.90	-	-	-
Fe 1	498.5547	-1.332	2.865	-	31.30	-	-	-	-	-	-	-	-	-	-
Fe 1	500.1863	0.010	3.882	-	55.10	38.60	65.20	-	-	-	-	-	112.30	-	-
Fe 1	500.5712	0.029	3.884	37.90	-	-	-	-	-	-	-	-	-	-	-
Fe 1	500.6119	-0.638	2.833	84.40	-	-	-	-	-	-	-	-	-	-	-
Fe 1	501.2068	-2.642	0.859	-	-	56.70	109.00	-	35.20	-	-	-	-	-	-
Fe 1	501.4942	-0.303	3.943	-	33.90	-	49.80	-	-	-	-	-	-	-	-
Fe 1	502.2235	-0.530	3.984	-	27.90	-	-	-	-	-	-	-	-	-	-
Fe 1	504.9820	-1.355	2.279	-	-	41.50	93.20	-	-	-	-	-	149.80	-	-
Fe 1	506.5018	0.005	4.256	-	41.80	-	-	-	-	-	-	-	-	-	-
Fe 1	506.8766	-1.042	2.940	35.30	45.30	26.20	66.30	-	-	-	-	-	116.10	-	-
Fe 1	512.7359	-3.307	0.915	-	50.10	-	-	-	-	-	-	-	-	-	-
Fe 1	513.3688	0.140	4.178	-	-	-	-	-	22.20	-	-	-	-	-	-
Fe 1	515.0839	-3.003	0.990	28.80	62.10	-	-	-	-	-	-	-	-	-	-
Fe 1	517.1596	-1.793	1.485	-	-	69.20	121.50	-	38.20	43.80	-	-	-	-	-
Fe 1	519.1454	-0.551	3.039	-	-	-	-	-	-	-	17.90	-	-	-	-
Fe 1	519.2344	-0.421	2.998	71.90	-	69.50	114.70	-	38.00	-	-	-	-	-	-
Fe 1	519.4941	-2.090	1.557	51.20	89.70	49.50	99.60	-	-	-	-	-	-	-	-
Fe 1	519.5472	-0.086	4.220	-	26.90	-	-	-	-	-	-	-	-	-	-
Fe 1	519.8711	-2.135	2.223	-	25.80	-	-	-	-	-	-	-	-	-	-
Fe 1	521.5180	-0.871	3.266	-	40.00	20.60	50.40	-	-	-	-	-	-	-	-
Fe 1	521.6274	-2.150	1.608	52.10	78.80	40.70	82.40	-	25.50	-	-	-	-	-	-
Fe 1	521.7389	-1.070	3.211	-	29.60	-	-	-	-	-	-	-	-	-	-
Fe 1	522.7189	-1.228	1.557	-	-	-	-	86.90	78.20	82.70	-	-	-	-	-
Fe 1	522.9845	-0.967	3.283	-	33.70	22.30	44.80	-	-	-	-	-	-	-	-
Fe 1	523.2940	-0.058	2.940	105.50	-	88.90	150.70	61.00	-	-	-	-	206.30	51.70	47.10
Fe 1	525.0646	-2.181	2.198	-	30.30	-	-	-	-	-	-	-	-	-	-
Fe 1	526.3306	-0.879	3.266	-	40.70	-	55.40	-	-	-	-	-	-	-	-
Fe 1	526.6554	-0.386	2.998	-	-	66.60	111.70	-	38.80	51.60	-	-	182.50	-	-
Fe 1	526.9537	-1.321	0.859	-	-	-	-	124.70	-	112.10	-	-	-	-	-
Fe 1	528.1790	-0.834	3.039	-	-	26.00	66.10	-	-	-	-	-	122.20	-	-
Fe 1	530.2300	-0.720	3.283	-	51.50	27.10	59.40	-	-	-	-	-	115.30	-	-
Fe 1	532.4179	-0.103	3.211	-	101.60	69.90	125.70	42.50	50.50	-	-	-	181.80	-	-
Fe 1	532.8039	-1.466	0.915	170.10	-	-	-	101.00	-	-	115.70	-	-	-	-
Fe 1	532.8531	-1.850	1.557	-	-	-	-	-	-	42.70	-	-	-	-	-
Fe 1	533.2900	-2.777	1.557	-	29.00	-	-	-	-	-	-	-	-	-	-
Fe 1	533.9929	-0.647	3.266	-	59.40	31.90	73.70	-	-	-	-	-	-	-	-
Fe 1	536.7466	0.443	4.415	36.80	51.50	33.30	76.00	-	-	-	-	-	-	-	-
Fe 1	536.9961	0.536	4.371	-	58.30	38.30	82.90	-	28.20	-	-	-	-	-	-
Fe 1	538.3368	0.645	4.313	-	75.20	48.20	96.60	29.20	42.60	-	-	-	152.20	-	-
Fe 1	539.3167	-0.715	3.241	-	48.20	29.20	63.00	-	-	-	-	-	118.90	-	-
Fe 1	539.7128	-1.993	0.915	-	-	107.70	142.00	81.00	-	-	-	-	222.90	-	52.10
Fe 1	540.4151	0.523	4.435	-	-	-	-	-	41.60	-	-	-	-	-	-
Fe 1	540.5775	-1.844	0.990	-	-	95.90	152.30	66.40	-	-	62.80	-	215.10	-	-
Fe 1	541.0910	0.398	4.473	-	45.90	30.20	63.80	-	-	-	-	-	-	-	-
Fe 1	541.5199	0.642	4.387	-	66.70	50.70	94.20	-	30.80	-	-	-	142.30	-	-
Fe 1	542.4068	0.520	4.320	-	-	-	-	-	37.50	-	-	-	-	-	-
Fe 1	542.9696	-1.879	0.958	-	-	108.90	152.30	83.70	-	-	-	-	-	-	-
Fe 1	543.4524	-2.122	1.011	-	-	81.90	137.10	50.00	-	-	-	-	-	-	-
Fe 1	544.5042	-0.020	4.387	-	30.50	-	-	-	-	-	-	-	-	-	-
Fe 1	544.6916	-1.914	0.990	-	-	101.30	158.70	64.10	-	71.00	-	-	-	-	-
Fe 1	545.5609	-2.091	1.011	-	-	-	-	60.50	-	63.30	-	-	-	-	-
Fe 1	546.3275	0.110	4.435	29.20	29.20	-	-	-	-	-	-	-	-	-	-
Fe 1	556.9618	-0.486	3.417	-	56.20	29.90	69.30	-	-	-	-	-	132.70	-	-
Fe 1	557.2842	-0.275	3.397	59.20	76.80	46.90	90.70	26.50	31.40	32.10	-	-	154.10	-	-
Fe 1	557.6089	-1.000	3.430	-	34.10	-	-	-	-	-	-	-	-	-	-
Fe 1	558.6756	-0.120	3.368	87.30	87.90	56.90	112.10	43.50	37.50	-	21.70	-	163.60	-	-
Fe 1	561.5644	0.050	3.332	-	102.80	75.40	128.40	57.70	46.80	55.90	-	-	201.30	32.50	-
Fe 1	562.4542	-0.755	3.417	-	38.50	-	-	-	-	-	-	-	-	-	-
Fe 1	565.8816	-0.793	3.397	-	38.30	-	-	-	-	-	-	-	-	-	-
Fe 1	606.5482	-1.530	2.609	-	-	21.80	44.20	-	-	-	-	-	-	-	-
Fe 1	613.6615	-1.400	2.453	-	-	33.30	71.10	-	-	-	-	-	-	-	-
Fe 1	613.7691	-1.403	2.588	-	-	29.10	63.50	-	-	-	-	-	-	-	-
Fe 1	619.1558	-1.417	2.433	58.50	-	28.20	62.20	-	-	-	-	-	131.70	-	-
Fe 1	623.0722	-1.281	2.559	40.60	-	27.30	69.80	-	-	-	-	-	-	-	-
Fe 1	625.2555	-1.687	2.404	-	-	19.80	52.80	-	-	-	-	-	106.80	-	-
Fe 1	630.1500	-0.718	3.654	-	37.60	-	-	-	-	-	-	-	-	-	-
Fe 1	639.3600	-1.432	2.433	-	-	24.70	58.20	-	-	-	-	-	148.50	-	-
Fe 1	640.0000	-0.290	3.603	-	-	33.10	73.30	-	-	-	-	-	135.60	-	-
Fe 1	649.4980	-1.273	2.404	-	-	42.00	85.70	-	-	-	-	-	-	-	-
Fe 1	716.4447	-0.367	4.191	-	-	-	-	-	-	-	-	39.10	-	-	-
Fe 1	744.5749	-0.102	4.256	-	-	-	-	-	-	-	-	84.00	-	-	-
Fe 1	749.5066	0.053	4.220	-	-	-	-	-	-	-	-	81.70	-	-	-
Fe 1	778.0557	0.029	4.473	-	-	-	-	-	-	-	-	48.10	-	-	-
Fe 1	822.0378	0.275	4.320	-	-	-	-	-	-	-	-	115.00	-	-	-
Fe 1	832.7056	-1.525	2.198	-	-	45.80	89.80	-	-	-	-	-	-	-	-
Fe 1	838.7772	-1.493	2.176	-	-	-	117.80	-	-	-	-	-	-	-	-
Fe 1	868.8624	-1.212	2.176	120.30	-	81.50	137.70	58.30	-	-	-	-	-	-	-
Fe 1	886.6931	0.083	4.549	-	-	-	-	-	-	-	-	58.20	-	-	-
Fe 2	391.4507	-4.371	1.671	-	-	-	-	-	-	-	-	-	-	21.00	-
Fe 2	417.3451	-2.740	2.583	-	-	-	-	-	-	-	-	-	-	68.40	-
Fe 2	417.7686	-3.449	2.544	-	-	-	-	-	-	-	-	-	-	32.30	-
Fe 2	417.8854	-2.500	2.583	-	-	-	-	-	97.00	-	-	-	-	80.80	-
Fe 2	436.9400	-3.584	2.778	-	-	-	-	-	16.10	-	-	-	-	-	-
Fe 2	438.4313	-3.684	2.657	-	-	-	-	-	19.00	-	-	-	-	-	-
Fe 2	441.3591	-3.670	2.676	-	-	-	-	-	-	-	-	69.30	-	-	-
Fe 2	441.6819	-2.410	2.778	-	-	-	-	-	72.80	-	-	-	-	-	-
Fe 2	448.9176	-2.971	2.828	-	-	-	-	-	60.10	-	-	-	-	-	-
Fe 2	449.1397	-2.700	2.856	-	-	73.80	130.60	-	56.40	-	-	-	187.80	-	-
Fe 2	450.8280	-2.250	2.856	126.00	-	109.30	172.00	-	91.30	-	-	-	228.90	81.80	-
Fe 2	451.5333	-2.450	2.844	113.60	-	96.70	157.10	72.50	89.60	-	-	-	238.00	-	-
Fe 2	452.0218	-2.600	2.807	-	-	92.90	153.60	60.10	77.30	-	-	-	211.00	-	-
Fe 2	452.2628	-2.030	2.844	-	-	-	-	90.70	-	-	-	-	-	-	-
Fe 2	454.1516	-2.790	2.856	93.30	-	53.20	113.80	-	58.40	-	-	143.60	181.50	-	-
Fe 2	455.5887	-2.160	2.828	-	-	-	-	87.60	90.50	-	103.80	-	-	-	93.50
Fe 2	457.6333	-2.920	2.844	80.80	-	58.30	111.80	-	37.60	-	-	124.10	176.00	-	-
Fe 2	458.2830	-3.090	2.844	56.70	-	42.20	104.50	-	36.10	-	-	124.00	-	-	-
Fe 2	462.0513	-3.240	2.828	-	-	34.80	88.40	-	23.50	-	-	114.30	140.80	-	-
Fe 2	466.3704	-3.889	2.891	-	-	-	-	-	10.20	-	-	-	-	-	-
Fe 2	466.6749	-3.368	2.828	-	-	-	-	-	29.30	-	-	102.20	-	-	-
Fe 2	473.1448	-3.000	2.891	-	-	47.20	106.90	-	-	-	-	120.00	171.50	-	-
Fe 2	492.3921	-1.320	2.891	-	-	-	-	-	-	-	192.60	-	-	-	-
Fe 2	499.3350	-3.640	2.807	-	-	19.70	47.00	-	-	-	-	-	-	-	-
Fe 2	519.7568	-2.100	3.230	-	121.70	-	-	64.60	66.40	-	77.20	-	-	-	-
Fe 2	523.4623	-2.230	3.221	113.20	-	85.20	143.20	-	68.30	77.90	70.40	-	213.40	-	-
Fe 2	526.4802	-3.120	3.230	-	54.10	-	-	-	-	-	-	-	-	-	-
Fe 2	527.5997	-1.940	3.199	-	-	103.10	169.70	81.20	90.60	100.80	-	-	222.20	-	68.20
Fe 2	528.4103	-2.990	2.891	-	87.50	-	-	-	34.80	-	-	-	-	-	-
Fe 2	532.5552	-3.120	3.221	-	50.70	-	61.50	-	-	-	-	-	-	-	-
Fe 2	536.2861	-2.616	3.199	77.00	-	63.80	124.70	-	70.30	-	-	-	-	-	-
Fe 2	542.5249	-3.160	3.199	-	47.30	-	55.90	-	-	-	-	-	-	-	-
Fe 2	553.4838	-2.730	3.245	-	84.90	42.10	100.00	-	45.10	46.10	-	-	-	-	-
Fe 2	599.1371	-3.540	3.153	-	32.80	-	-	-	-	-	-	-	-	-	-
Fe 2	623.8386	-2.754	3.889	-	34.20	-	-	-	-	-	-	-	-	-	-
Fe 2	624.7557	-2.310	3.892	-	-	30.80	72.20	-	-	-	-	-	127.60	-	-
Fe 2	643.2676	-3.520	2.891	-	45.30	14.30	45.50	-	-	-	-	-	-	-	-
Fe 2	645.6380	-2.100	3.903	-	-	47.10	96.80	-	-	-	-	-	169.60	-	-
Fe 2	771.1720	-2.500	3.903	-	-	-	56.70	-	-	-	-	58.90	-	-	-
Co 1	384.5468	0.010	0.923	-	-	-	-	-	-	-	-	-	-	24.80	-
Co 1	399.5307	-0.220	0.923	-	-	-	-	35.00	-	-	-	-	-	-	-
Co 1	412.1318	-0.320	0.923	-	84.60	41.30	73.50	-	27.30	-	-	-	153.20	-	-
Co 1	419.0708	-2.853	0.000	-	-	-	-	-	-	-	-	64.60	-	-	-
Ni 1	378.3530	-1.400	0.423	-	-	-	-	-	-	-	-	-	-	-	98.20
Ni 1	380.7144	-1.230	0.423	-	-	-	-	-	-	-	-	-	-	44.00	-
Ni 1	385.8297	-0.960	0.423	-	-	-	-	-	-	-	-	-	-	40.50	-
Ni 1	446.2455	-0.550	3.465	-	-	-	-	-	-	-	-	35.80	-	-	-
Ni 1	464.8652	-0.090	3.420	-	25.90	-	-	-	-	-	-	-	-	-	-
Ni 1	471.4417	0.250	3.380	-	44.40	33.80	59.30	-	-	-	-	-	-	-	-
Ni 1	483.1176	-0.320	3.606	-	-	-	-	-	-	-	-	47.20	-	-	-
Ni 1	498.0173	0.070	3.606	-	21.20	-	-	-	-	-	-	-	-	-	-
Ni 1	503.5362	0.290	3.635	-	37.00	21.30	49.20	-	-	-	-	-	76.30	-	-
Ni 1	508.0533	0.320	3.655	-	35.80	-	54.70	-	-	-	-	-	-	-	-
Ni 1	508.1110	0.300	3.847	-	24.80	-	-	-	-	-	-	-	-	-	-
Ni 1	547.6904	-0.780	1.826	114.60	86.20	-	-	35.80	31.20	42.10	-	-	-	-	-
Ni 1	742.2275	-0.140	3.635	-	-	-	-	-	-	-	-	57.10	-	-	-
Ni 1	755.5597	0.054	3.847	-	-	-	-	-	-	-	-	57.40	-	-	-
Cu 1	510.5537	-1.542	1.389	30.20	32.30	-	-	-	-	-	-	-	-	-	-
Cu 1	570.0237	-2.583	1.642	-	-	-	-	-	-	40.90	-	-	-	-	21.60
Cu 1	578.2127	-1.905	1.642	-	13.80	-	-	-	-	-	6.20	-	-	-	-
Zn 1	468.0134	-0.815	4.006	69.20	64.60	24.00	44.40	91.90	38.50	-	88.80	89.70	-	-	75.20
Zn 1	472.2153	-0.338	4.030	86.20	105.60	49.20	78.20	126.20	-	-	-	124.70	151.40	-	118.60
Zn 1	481.0528	-0.137	4.078	116.60	114.10	60.20	93.20	-	-	-	130.90	129.40	170.10	52.10	137.20
Zn 1	636.2338	0.150	5.796	-	27.60	-	-	36.70	20.90	39.90	33.00	-	-	14.50	-
Sr 2	421.5519	-0.145	0.000	-	-	-	-	-	-	-	233.00	-	-	129.40	-
Sr 2	1003.6653	-1.312	1.805	-	-	-	-	-	-	-	-	223.10	-	-	-
Y 2	395.0349	-0.490	0.104	-	-	-	-	-	-	-	-	-	-	-	11.00
Y 2	439.8010	-1.000	0.130	-	28.70	-	-	-	-	-	-	-	-	-	-
Y 2	488.3682	0.070	1.084	25.70	35.80	33.30	57.40	-	21.90	63.30	-	139.10	110.70	-	-
Y 2	508.7419	-0.170	1.084	-	-	12.50	25.50	-	-	-	-	-	74.10	-	-
Zr 2	399.8965	-0.520	0.559	-	17.50	-	-	-	-	-	-	-	-	-	-
Zr 2	414.9198	-0.040	0.802	-	-	29.60	-	-	-	-	-	-	-	-	-
Zr 2	431.7309	-1.450	0.713	-	-	-	-	-	-	-	-	21.50	-	-	-
Ba 2	455.4029	0.170	0.000	-	-	-	-	119.20	117.80	-	122.80	-	-	-	-
Ba 2	493.4076	-0.150	0.000	-	-	-	-	90.90	-	-	98.60	-	-	50.70	-
Ba 2	585.3668	-1.000	0.604	59.10	87.40	34.40	84.50	-	-	-	-	-	150.50	-	-
Ba 2	614.1713	-0.076	0.704	128.50	-	105.80	-	43.90	-	81.00	-	-	-	-	115.50
Ba 2	649.6897	-0.377	0.604	131.50	-	-	156.00	44.30	69.10	75.70	-	-	-	-	110.80
La 2	398.8520	0.170	0.403	-	-	-	-	-	-	-	-	59.80	-	-	-
La 2	408.6710	-0.070	0.000	-	20.90	-	-	-	-	-	-	98.80	-	-	-
La 2	412.3230	0.110	0.321	-	15.70	-	-	-	-	-	-	-	-	-	-
La 2	492.1780	-0.450	0.244	-	-	-	-	-	-	-	-	52.80	-	-	-
Ce 2	436.4653	-0.170	0.495	-	-	-	-	-	-	-	-	28.30	-	-	-
Ce 2	448.6909	-0.180	0.295	-	-	-	-	-	-	-	-	30.40	-	-	-
Ce 2	453.9745	-0.080	0.328	-	-	-	-	-	-	-	-	41.60	-	-	-
Ce 2	456.2359	0.210	0.478	-	17.60	7.20	18.30	-	-	-	-	49.80	-	-	-
Ce 2	462.8161	0.140	0.516	-	-	-	14.10	-	-	-	-	51.90	14.00	-	-
Nd 2	406.1080	0.550	0.471	-	-	-	-	-	-	-	-	71.10	-	-	-
Nd 2	444.6380	-0.350	0.205	-	-	-	-	-	-	-	-	35.40	-	-	-
Nd 2	446.2980	0.040	0.559	-	-	-	-	-	-	-	-	47.70	-	-	-
Nd 2	482.5480	-0.420	0.182	-	-	-	-	-	-	-	-	40.80	-	-	-
Nd 2	495.9119	-0.800	0.064	-	-	-	-	-	-	-	-	34.20	-	-	-
Sm 2	442.4340	0.140	0.485	-	-	-	-	-	-	-	-	39.80	-	-	-
Eu 2	412.9720	-0.062	0.000	-	52.40	-	-	-	-	-	-	-	-	-	-
